# Supplementary material for: Kôzulite, an Mn-rich alkali amphibole
Source: Acta Crystallogr Sect E Struct Rep Online. 2010 Nov 17;66(Pt 12):i83. doi: 10.1107/S1600536810046015 (PMC3011386; doi:10.1107/S1600536810046015)
Supplement: Supplementary file 1 [file e-66-00i83-sup1.cif]

##############################################################################
###                                                                        ###
###        Electronic paper (Acta Crystallographica Section E)             ###
###                                                                        ###
##############################################################################
#                                                                            #
# This CIF contains the data in a paper accepted for publication in Acta     #
# Crystallographica Section E. It conforms to the requirements of Notes      #
# for Authors for Section E, and has been peer reviewed under the auspices   #
# of the IUCr Commission on Journals.                                        #
#                                                                            #
# Full details of the Crystallographic Information File format               #
# are given in the paper "The Crystallographic Information File (CIF):       #
# a New Standard Archive File for Crystallography" by S. R. Hall, F. H.      #
# Allen and I. D. Brown [Acta Cryst. (1991), A47, 655-685].                  #
#                                                                            #
# The current version of the core CIF dictionary is obtainable from          #
# ftp://ftp.iucr.org/pub/cif_core.dic. The current version number is 2.4.    #
#                                                                            #
# Software is freely available for graphical display of the structure(s) in  #
# this CIF.  For information consult the CIF home page http://www.iucr.org/  #
# cif/home.html                                                              #
#                                                                            #
# This file may be used for bona fide research purposes within the           #
# scientific community so long as proper attribution is given to the journal # 
# article from which it was obtained.                                        #
#                                                                            #
##############################################################################
                                             
data_I
_audit_creation_method     SHELXL-97
_chemical_name_systematic
;
trisodium tetramanganese iron/aluminium octasilicate dihydroxide
;
_chemical_name_common     ?
_chemical_formula_moiety     ?
_chemical_formula_sum
        'Al.2 Ca.18 F.14 Fe.27 H1.86 K.2 Mg2.2 Mn2.61 Na2.4 O23.86 Si7.92 Ti.02'
_chemical_formula_iupac     'Na3 [Mn4 (Fe)] Si8 O22 (O H)2'
_chemical_formula_weight     897.29
_chemical_melting_point     ?
_symmetry_cell_setting     monoclinic
_symmetry_space_group_name_H-M     'C 2/m'
_symmetry_space_group_name_hall     '-C 2y'
loop_
    _symmetry_equiv_pos_as_xyz
    'x, y, z'
    '-x, y, -z'
    'x+1/2, y+1/2, z'
    '-x+1/2, y+1/2, -z'
    '-x, -y, -z'
    'x, -y, z'
    '-x+1/2, -y+1/2, -z'
    'x+1/2, -y+1/2, z'
_cell_length_a     9.9024(7)
_cell_length_b     18.1117(12)
_cell_length_c     5.2992(4)
_cell_angle_alpha     90.00
_cell_angle_beta     104.034(4)
_cell_angle_gamma     90.00
_cell_volume     922.04(11)
_cell_formula_units_Z     2
_cell_measurement_reflns_used     2537
_cell_measurement_theta_min     3.97
_cell_measurement_theta_max     34.70
_cell_measurement_temperature     293(2)
_exptl_crystal_description     'Euhedral'
_exptl_crystal_colour     'brown'
_exptl_crystal_size_max     0.06
_exptl_crystal_size_mid     0.05
_exptl_crystal_size_min     0.04
_exptl_crystal_density_diffrn     3.232
_exptl_crystal_density_meas     ?
_exptl_crystal_density_method     'not measured'
_exptl_crystal_F_000     954
_exptl_absorpt_coefficient_mu     2.870
_exptl_absorpt_correction_type     multi-scan
_exptl_absorpt_process_details     '(SADABS; Sheldrick, 2008a)'
_exptl_absorpt_correction_T_min     0.8467
_exptl_absorpt_correction_T_max     0.8939
_exptl_special_details
;
;
_diffrn_ambient_temperature     293(2)
_diffrn_radiation_type     MoK\a
_diffrn_radiation_wavelength     0.71073
_diffrn_radiation_source     'fine-focus sealed tube'
_diffrn_radiation_monochromator     graphite
_diffrn_measurement_device_type     'Bruker APEXII CCD area-detector'
_diffrn_measurement_method     '\f and \w scans'
_diffrn_detector_area_resol_mean     ?
_diffrn_reflns_number     7829
_diffrn_reflns_av_R_equivalents     0.0194
_diffrn_reflns_av_sigmaI/netI     0.0170
_diffrn_reflns_theta_min     2.40
_diffrn_reflns_theta_max     34.40
_diffrn_reflns_theta_full     34.40
_diffrn_measured_fraction_theta_max     0.988
_diffrn_measured_fraction_theta_full     0.988
_diffrn_reflns_limit_h_min     -15
_diffrn_reflns_limit_h_max     15
_diffrn_reflns_limit_k_min     -28
_diffrn_reflns_limit_k_max     28
_diffrn_reflns_limit_l_min     -8
_diffrn_reflns_limit_l_max     7
_diffrn_standards_number     0
_diffrn_standards_interval_count     .
_diffrn_standards_interval_time     .
_diffrn_standards_decay_%     ?
_refine_special_details
;
Refinement of <i>F</i>^2^ against ALL reflections. The weighted <i>R</i>-factor
<i>wR</i> and goodness of fit <i>S</i> are based on <i>F</i>^2^, conventional
<i>R</i>-factors <i>R</i> are based on <i>F</i>, with <i>F</i> set to zero for
negative <i>F</i>^2^. The threshold expression of <i>F</i>^2^ >
\s(<i>F</i>^2^) is used only for calculating <i>R</i>-factors(gt) <i>etc</i>.
and is not relevant to the choice of reflections for refinement.
<i>R</i>-factors based on <i>F</i>^2^ are statistically about twice as large
as those based on <i>F</i>, and <i>R</i>- factors based on ALL data will be
even larger.
;
_reflns_number_total     1977
_reflns_number_gt     1656
_reflns_threshold_expression     I>2\s(I)
_refine_ls_structure_factor_coef     Fsqd
_refine_ls_matrix_type     full
_refine_ls_R_factor_all     0.0305
_refine_ls_R_factor_gt     0.0230
_refine_ls_wR_factor_gt     0.0626
_refine_ls_wR_factor_ref     0.0670
_refine_ls_goodness_of_fit_ref     1.082
_refine_ls_restrained_S_all     1.081
_refine_ls_number_reflns     1977
_refine_ls_number_parameters     111
_refine_ls_number_restraints     1
_refine_ls_hydrogen_treatment     noref
_refine_ls_weighting_scheme     calc
_refine_ls_weighting_details
         'calc w=1/[\s^2^(Fo^2^)+(0.0302P)^2^+1.2008P] where P=(Fo^2^+2Fc^2^)/3'
_atom_sites_solution_hydrogens     .
_atom_sites_solution_primary     direct
_atom_sites_solution_secondary     difmap
_refine_ls_shift/su_max     0.000
_refine_ls_shift/su_mean     0.000
_refine_diff_density_max     0.579
_refine_diff_density_min     -0.594
_refine_ls_extinction_method     None
_refine_ls_extinction_coef     ?
_refine_ls_abs_structure_details     ?
loop_
    _atom_type_symbol
    _atom_type_description
    _atom_type_scat_dispersion_real
    _atom_type_scat_dispersion_imag
    _atom_type_scat_source
    'O' 'O' 0.0106 0.0060
                         'International Tables Vol C Tables 4.2.6.8 and 6.1.1.4'
    'H' 'H' 0.0000 0.0000
                         'International Tables Vol C Tables 4.2.6.8 and 6.1.1.4'
    'Na' 'Na' 0.0362 0.0249
                         'International Tables Vol C Tables 4.2.6.8 and 6.1.1.4'
    'Al' 'Al' 0.0645 0.0514
                         'International Tables Vol C Tables 4.2.6.8 and 6.1.1.4'
    'Si' 'Si' 0.0817 0.0704
                         'International Tables Vol C Tables 4.2.6.8 and 6.1.1.4'
    'Mn' 'Mn' 0.3368 0.7283
                         'International Tables Vol C Tables 4.2.6.8 and 6.1.1.4'
    'K' 'K' 0.2009 0.2494
                         'International Tables Vol C Tables 4.2.6.8 and 6.1.1.4'
    'Mg' 'Mg' 0.0486 0.0363
                         'International Tables Vol C Tables 4.2.6.8 and 6.1.1.4'
    'Ca' 'Ca' 0.2262 0.3064
                         'International Tables Vol C Tables 4.2.6.8 and 6.1.1.4'
    'Fe' 'Fe' 0.3463 0.8444
                         'International Tables Vol C Tables 4.2.6.8 and 6.1.1.4'
    'F' 'F' 0.0171 0.0103
                         'International Tables Vol C Tables 4.2.6.8 and 6.1.1.4'
    'Ti' 'Ti' 0.2776 0.4457
                         'International Tables Vol C Tables 4.2.6.8 and 6.1.1.4'
_computing_data_collection     'APEX2 (Bruker, 2003)'
_computing_cell_refinement     'SAINT (Bruker, 2005)'
_computing_data_reduction     'SAINT (Bruker, 2005)'
_computing_structure_solution     'SHELXS97 (Sheldrick, 2008b)'
_computing_structure_refinement     'SHELXL97 (Sheldrick, 2008b)'
_computing_molecular_graphics     'XtalDraw (Downs & Hall-Wallace, 2003)'
_computing_publication_material     'SHELXTL (Sheldrick, 2008b)'
loop_
    _atom_site_type_symbol
    _atom_site_label
    _atom_site_fract_x
    _atom_site_fract_y
    _atom_site_fract_z
    _atom_site_U_iso_or_equiv
    _atom_site_adp_type
    _atom_site_calc_flag
    _atom_site_refinement_flags
    _atom_site_occupancy
    _atom_site_disorder_assembly
    _atom_site_disorder_group
    Mn <i>M</i>1 0.0000 0.08447(2) 0.5000 0.00933(11) Uani d SP 0.4529(19) . .
    Mg <i>M</i>1A 0.0000 0.08447(2) 0.5000 0.00933(11) Uani d SP 0.5471(19) . .
    Mn <i>M</i>2 0.0000 0.182241(18) 0.0000 0.00935(9) Uani d SP 0.766(2) . .
    Mg <i>M</i>2A 0.0000 0.182241(18) 0.0000 0.00935(9) Uani d SP 0.234(2) . .
    Mn <i>M</i>3 0.0000 0.0000 0.0000 0.00682(19) Uani d SP 0.256(4) . .
    Mg <i>M</i>3A 0.0000 0.0000 0.0000 0.00682(19) Uani d SP 0.744(4) . .
    Na M4A 0.0000 0.27152(4) 0.5000 0.02191(15) Uani d SP 0.79 . .
    Ca M4B 0.0000 0.27152(4) 0.5000 0.02191(15) Uani d SP 0.09 . .
    Mn M4C 0.0000 0.27152(4) 0.5000 0.02191(15) Uani d SP 0.11 . .
    Si Si1 0.28233(4) 0.084285(19) 0.28706(7) 0.00858(8) Uani d . 1 . .
    Si Si2 0.28734(4) 0.16909(2) 0.79054(7) 0.00908(8) Uani d . 1 . .
    O O1 0.11555(10) 0.08452(5) 0.2127(2) 0.01077(18) Uani d . 1 . .
    O O2 0.11918(11) 0.16575(6) 0.7170(2) 0.01460(19) Uani d . 1 . .
    O O3 0.10330(15) 0.0000 0.7118(3) 0.0131(3) Uani d S 1 . .
    O O4 0.35819(12) 0.24732(6) 0.7901(2) 0.0179(2) Uani d . 1 . .
    O O5 0.34710(10) 0.12714(6) 0.0742(2) 0.01335(19) Uani d . 1 . .
    O O6 0.34473(10) 0.11704(6) 0.57692(19) 0.01358(19) Uani d . 1 . .
    O O7 0.34279(16) 0.0000 0.2884(3) 0.0154(3) Uani d S 1 . .
    K AM 0.5211(9) 0.0000 0.053(2) 0.0149(9) Uiso d SP 0.104(4) . .
    Na AM' 0.5562(10) 0.0000 0.1298(17) 0.0149(9) Uiso d SP 0.187(11) . .
    Na A2 0.5000 -0.0215(15) 0.0000 0.0149(9) Uiso d SP 0.073(6) . .
    Na A1 0.5386(18) -0.0192(18) 0.103(4) 0.0149(9) Uiso d P 0.056(6) . .
loop_
    _atom_site_aniso_label
    _atom_site_aniso_U_11
    _atom_site_aniso_U_22
    _atom_site_aniso_U_33
    _atom_site_aniso_U_12
    _atom_site_aniso_U_13
    _atom_site_aniso_U_23
    <i>M</i>1 0.00812(19) 0.01278(19) 0.00693(19) 0.000 0.00151(14) 0.000
    <i>M</i>1A 0.00812(19) 0.01278(19) 0.00693(19) 0.000 0.00151(14) 0.000
    <i>M</i>2 0.00981(15) 0.00801(14) 0.01081(16) 0.000 0.00360(11) 0.000
    <i>M</i>2A 0.00981(15) 0.00801(14) 0.01081(16) 0.000 0.00360(11) 0.000
    <i>M</i>3 0.0078(3) 0.0059(3) 0.0063(3) 0.000 0.0009(2) 0.000
    <i>M</i>3A 0.0078(3) 0.0059(3) 0.0063(3) 0.000 0.0009(2) 0.000
    M4A 0.0226(4) 0.0251(4) 0.0224(4) 0.000 0.0139(3) 0.000
    M4B 0.0226(4) 0.0251(4) 0.0224(4) 0.000 0.0139(3) 0.000
    M4C 0.0226(4) 0.0251(4) 0.0224(4) 0.000 0.0139(3) 0.000
    Si1 0.00867(16) 0.00776(15) 0.00854(16) -0.00068(11) 0.00063(12) 0.00007(11)
    Si2 0.00895(16) 0.00906(15) 0.00918(16) -0.00125(11) 0.00213(12) 0.00087(11)
    O1 0.0088(4) 0.0112(4) 0.0115(4) -0.0013(3) 0.0009(3) -0.0005(3)
    O2 0.0093(4) 0.0202(5) 0.0138(5) 0.0015(4) 0.0018(3) 0.0031(4)
    O3 0.0139(6) 0.0114(6) 0.0133(6) 0.000 0.0021(5) 0.000
    O4 0.0236(5) 0.0115(4) 0.0186(5) -0.0056(4) 0.0054(4) 0.0012(4)
    O5 0.0112(4) 0.0171(5) 0.0114(4) 0.0000(3) 0.0021(3) 0.0049(3)
    O6 0.0115(4) 0.0184(5) 0.0099(4) 0.0004(3) 0.0006(3) -0.0039(3)
    O7 0.0149(7) 0.0076(5) 0.0227(7) 0.000 0.0022(5) 0.000
_geom_special_details
;
All e.s.d.'s (except the e.s.d. in the dihedral angle between two l.s. planes)
are estimated using the full covariance matrix. The cell e.s.d.'s are taken
into account individually in the estimation of e.s.d.'s in distances, angles
and torsion angles; correlations between e.s.d.'s in cell parameters are only
used when they are defined by crystal symmetry. An approximate (isotropic)
treatment of cell e.s.d.'s is used for estimating e.s.d.'s involving l.s.
planes.
;
loop_
    _geom_bond_atom_site_label_1
    _geom_bond_atom_site_label_2
    _geom_bond_site_symmetry_2
    _geom_bond_distance
    _geom_bond_publ_flag
    <i>M</i>1 O3 5_556 2.0223(10) ?
    <i>M</i>1 O3 . 2.0223(10) ?
    <i>M</i>1 O2 . 2.0551(11) ?
    <i>M</i>1 O2 2_556 2.0551(11) ?
    <i>M</i>1 O1 . 2.1148(10) ?
    <i>M</i>1 O1 2_556 2.1148(10) ?
    <i>M</i>2 O4 7_556 2.0197(11) ?
    <i>M</i>2 O4 8_454 2.0197(11) ?
    <i>M</i>2 O2 1_554 2.1425(11) ?
    <i>M</i>2 O2 2_556 2.1425(11) ?
    <i>M</i>2 O1 2 2.2554(10) ?
    <i>M</i>2 O1 . 2.2554(10) ?
    <i>M</i>3 O3 5_556 2.0339(15) ?
    <i>M</i>3 O3 1_554 2.0339(15) ?
    <i>M</i>3 O1 . 2.0730(10) ?
    <i>M</i>3 O1 2 2.0730(10) ?
    <i>M</i>3 O1 5 2.0730(10) ?
    <i>M</i>3 O1 6 2.0730(10) ?
    M4A O4 8_455 2.3450(12) ?
    M4A O4 7_556 2.3450(12) ?
    M4A O2 2_556 2.3930(13) ?
    M4A O2 . 2.3930(13) ?
    M4A O6 7_556 2.6283(12) ?
    M4A O6 8_455 2.6283(12) ?
    M4A O5 7_556 3.0160(12) ?
    M4A O5 8_455 3.0160(12) ?
    Si1 O1 . 1.6022(11) ?
    Si1 O6 . 1.6226(11) ?
    Si1 O5 . 1.6240(10) ?
    Si1 O7 . 1.6391(7) ?
    Si2 O4 . 1.5814(11) ?
    Si2 O2 . 1.6166(11) ?
    Si2 O5 1_556 1.6598(11) ?
    Si2 O6 . 1.6748(11) ?
    AM O7 5_655 2.506(7) ?
    AM O5 2_655 2.809(3) ?
    AM O5 5_655 2.809(3) ?
    AM O5 6 2.894(4) ?
    AM' O7 5_655 2.643(7) ?
    AM' O6 2_656 2.671(6) ?
    AM' O6 5_656 2.671(6) ?
    AM' O5 2_655 2.809(4) ?
    A2 O7 5_655 2.463(4) ?
    A2 O5 6 2.53(2) ?
    A2 O5 5_655 2.53(2) ?
    A1 O6 5_656 2.53(3) ?
    A1 O5 5_655 2.55(3) ?
    A1 O7 5_655 2.644(17) ?
    A1 O5 6 2.70(3) ?
loop_
    _geom_angle_atom_site_label_1
    _geom_angle_atom_site_label_2
    _geom_angle_atom_site_label_3
    _geom_angle_site_symmetry_1
    _geom_angle_site_symmetry_3
    _geom_angle
    _geom_angle_publ_flag
    O3 <i>M</i>1 O3 5_556 . 81.68(6) ?
    O3 <i>M</i>1 O2 5_556 . 175.50(5) ?
    O3 <i>M</i>1 O2 . . 94.98(4) ?
    O3 <i>M</i>1 O2 5_556 2_556 94.98(4) ?
    O3 <i>M</i>1 O2 . 2_556 175.50(5) ?
    O2 <i>M</i>1 O2 . 2_556 88.50(6) ?
    O3 <i>M</i>1 O1 5_556 . 83.68(5) ?
    O3 <i>M</i>1 O1 . . 96.35(5) ?
    O2 <i>M</i>1 O1 . . 93.72(4) ?
    O2 <i>M</i>1 O1 2_556 . 86.24(4) ?
    O3 <i>M</i>1 O1 5_556 2_556 96.35(5) ?
    O3 <i>M</i>1 O1 . 2_556 83.68(5) ?
    O2 <i>M</i>1 O1 . 2_556 86.24(4) ?
    O2 <i>M</i>1 O1 2_556 2_556 93.72(4) ?
    O1 <i>M</i>1 O1 . 2_556 179.95(6) ?
    O4 <i>M</i>2 O4 7_556 8_454 101.65(7) ?
    O4 <i>M</i>2 O2 7_556 1_554 92.64(4) ?
    O4 <i>M</i>2 O2 8_454 1_554 97.47(4) ?
    O4 <i>M</i>2 O2 7_556 2_556 97.47(4) ?
    O4 <i>M</i>2 O2 8_454 2_556 92.64(4) ?
    O2 <i>M</i>2 O2 1_554 2_556 163.97(6) ?
    O4 <i>M</i>2 O1 7_556 2 166.32(4) ?
    O4 <i>M</i>2 O1 8_454 2 91.14(4) ?
    O2 <i>M</i>2 O1 1_554 2 80.77(4) ?
    O2 <i>M</i>2 O1 2_556 2 86.65(4) ?
    O4 <i>M</i>2 O1 7_556 . 91.14(4) ?
    O4 <i>M</i>2 O1 8_454 . 166.32(4) ?
    O2 <i>M</i>2 O1 1_554 . 86.65(4) ?
    O2 <i>M</i>2 O1 2_556 . 80.77(4) ?
    O1 <i>M</i>2 O1 2 . 76.60(5) ?
    O3 <i>M</i>3 O3 5_556 1_554 180.00(6) ?
    O3 <i>M</i>3 O1 5_556 . 84.47(4) ?
    O3 <i>M</i>3 O1 1_554 . 95.53(4) ?
    O3 <i>M</i>3 O1 5_556 2 95.53(4) ?
    O3 <i>M</i>3 O1 1_554 2 84.47(4) ?
    O1 <i>M</i>3 O1 . 2 84.81(5) ?
    O3 <i>M</i>3 O1 5_556 5 95.53(4) ?
    O3 <i>M</i>3 O1 1_554 5 84.47(4) ?
    O1 <i>M</i>3 O1 . 5 180.00(6) ?
    O1 <i>M</i>3 O1 2 5 95.19(5) ?
    O3 <i>M</i>3 O1 5_556 6 84.47(4) ?
    O3 <i>M</i>3 O1 1_554 6 95.53(4) ?
    O1 <i>M</i>3 O1 . 6 95.19(5) ?
    O1 <i>M</i>3 O1 2 6 180.00(3) ?
    O1 <i>M</i>3 O1 5 6 84.81(5) ?
    O1 Si1 O6 . . 111.41(5) ?
    O1 Si1 O5 . . 112.64(5) ?
    O6 Si1 O5 . . 111.04(6) ?
    O1 Si1 O7 . . 110.92(6) ?
    O6 Si1 O7 . . 106.35(7) ?
    O5 Si1 O7 . . 104.05(7) ?
    O4 Si2 O2 . . 117.68(6) ?
    O4 Si2 O5 . 1_556 110.52(6) ?
    O2 Si2 O5 . 1_556 108.75(6) ?
    O4 Si2 O6 . . 106.26(6) ?
    O2 Si2 O6 . . 108.33(6) ?
    O5 Si2 O6 1_556 . 104.45(6) ?
data_global
_journal_date_recd_electronic     2010-09-02
_journal_date_accepted     2010-11-08
_journal_name_full     'Acta Crystallographica, Section E'
_journal_year     2010
_journal_volume     66
_journal_issue     12
_journal_page_first     i83
_journal_page_last     i83
_journal_paper_category     QI
_journal_coeditor_code     PK2265
_publ_contact_author_name     Barkley
_publ_contact_author_address
;
Department of Geosciences, University of Arizona, 1040 E. 4th Street, Tucson, AZ
85721-0077, USA
;
_publ_contact_author_email     barkleym@email.arizona.edu
_publ_contact_author_fax     520-621-2672
_publ_contact_author_phone     520-626-3845
_publ_section_title
;
K\^ozulite, an Mn-rich alkali amphibole
;
loop_
    _publ_author_name
    _publ_author_footnote
    _publ_author_address
    'Barkley, Madison C.' .
;
Department of Geosciences, University of Arizona, 1040 E. 4th Street, Tucson,
AZ 85721-0077, USA
;
    'Yang, Hexiong' .
;
Department of Geosciences, University of Arizona, 1040 E. 4th Street, Tucson,
AZ 85721-0077, USA
;
    'Downs, Robert T.' .
;
Department of Geosciences, University of Arizona, 1040 E. 4th Street, Tucson,
AZ 85721-0077, USA
;
