# Supplementary material for: Kôzulite, an Mn-rich alkali amphibole
Source: Acta Crystallogr Sect E Struct Rep Online. 2010 Nov 17;66(Pt 12):i83. doi: 10.1107/S1600536810046015 (PMC3011386; doi:10.1107/S1600536810046015)
Supplement: Supplementary file 2 [file e-66-00i83-Isup2.hkl]

# 
# h,k,l, Fc-squared, Fo-squared, sigma(Fo-squared) and status flag 
# 
data_I
_shelx_title ' koz2 in C2/m' 
_shelx_refln_list_code          4 
_shelx_F_calc_maximum      340.73 
_exptl_crystal_F_000       954.00 
_reflns_d_resolution_high  0.6291 
 
loop_ 
 _symmetry_equiv_pos_as_xyz 
 'x, y, z' 
 '-x, y, -z' 
 'x+1/2, y+1/2, z' 
 '-x+1/2, y+1/2, -z' 
 '-x, -y, -z' 
 'x, -y, z' 
 '-x+1/2, -y+1/2, -z' 
 'x+1/2, -y+1/2, z' 
 
_cell_length_a     9.9024 
_cell_length_b    18.1117 
_cell_length_c     5.2992 
_cell_angle_alpha  90.000 
_cell_angle_beta  104.034 
_cell_angle_gamma  90.000 
 
_shelx_F_squared_multiplier     1.000 
 
loop_ 
 _refln_index_h 
 _refln_index_k 
 _refln_index_l 
 _refln_F_squared_calc 
 _refln_F_squared_meas 
 _refln_F_squared_sigma 
 _refln_observed_status 
   2   0   0      272.57      411.67     15.65 o 
   4   0   0     4264.69     3136.73     46.64 o 
   6   0   0    26700.03    28015.88    240.67 o 
   8   0   0    20703.54    19628.18    183.05 o 
  10   0   0    10450.77    10757.01    208.62 o 
  12   0   0        7.04       11.59     26.67 o 
  14   0   0     8656.04     8567.64    216.80 o 
   1   1   0     6973.23     7638.46     79.11 o 
   3   1   0    38357.01    38301.86    220.19 o 
   5   1   0     5496.92     5619.89     42.80 o 
   7   1   0    12070.71    11588.43     81.33 o 
   9   1   0     2314.50     2287.16     30.62 o 
  11   1   0     6408.90     6483.51     58.22 o 
  13   1   0      236.77      274.27     32.37 o 
  15   1   0      623.69      611.45     48.35 o 
   2   2   0      109.24      123.70      5.53 o 
   4   2   0      260.41      230.57     12.65 o 
   6   2   0     1325.33     1266.67     18.57 o 
   8   2   0      284.27      291.79     11.75 o 
  10   2   0       38.29       38.21      8.47 o 
  12   2   0       16.95       -5.04     14.43 o 
  14   2   0      183.55      155.88     30.33 o 
   1   3   0      394.37      434.55     11.42 o 
   3   3   0    12414.02    12639.10     78.71 o 
   5   3   0     2103.00     2111.26     21.15 o 
   7   3   0     4775.63     4764.88     39.93 o 
   9   3   0       63.69       51.83      8.11 o 
  11   3   0      757.96      763.56     20.98 o 
  13   3   0       78.42       67.79     24.17 o 
  15   3   0       53.77       57.97     27.87 o 
   0   4   0    11040.10    10695.87     92.70 o 
   2   4   0    16488.52    16046.63    127.98 o 
   4   4   0      213.15      249.10      7.80 o 
   6   4   0       55.79       29.71      5.92 o 
   8   4   0       41.44       62.38      7.78 o 
  10   4   0       74.14       88.89      9.87 o 
  12   4   0      663.98      688.57     34.50 o 
  14   4   0      483.70      538.58     44.63 o 
   1   5   0      655.53      730.60      9.35 o 
   3   5   0     2655.35     2778.77     22.66 o 
   5   5   0      370.42      426.03     16.94 o 
   7   5   0       33.34       36.88      6.76 o 
   9   5   0      135.50      141.94     10.37 o 
  11   5   0       59.26       68.30     11.49 o 
  13   5   0      770.28      876.49     86.37 o 
  15   5   0       21.55       59.13     38.26 o 
   0   6   0       19.65       -5.75      5.75 o 
   2   6   0      542.17      567.65      9.34 o 
   4   6   0       83.95      100.71      6.10 o 
   6   6   0        1.20        2.58      6.98 o 
   8   6   0      264.32      250.80     11.49 o 
  10   6   0      380.14      390.23     15.86 o 
  12   6   0        0.32        1.63     14.67 o 
  14   6   0        6.34      -21.31     21.31 o 
   1   7   0     1693.93     1768.83     17.09 o 
   3   7   0      827.07      937.32     15.96 o 
   5   7   0        0.38       -3.26      4.96 o 
   7   7   0     3095.77     2969.36     30.87 o 
   9   7   0     1418.84     1421.25     27.04 o 
  11   7   0      145.75      136.54     14.86 o 
  13   7   0       55.94       46.95     24.93 o 
   0   8   0      158.67      368.66     11.48 o 
   2   8   0       10.45       36.73      4.45 o 
   4   8   0    19010.75    18832.94     98.43 o 
   6   8   0     1566.55     1512.43     20.73 o 
   8   8   0      293.03      303.85     14.81 o 
  10   8   0     6573.87     6485.53     67.28 o 
  12   8   0      772.32      851.80     49.11 o 
  14   8   0      549.67      580.10     46.71 o 
   1   9   0     9028.22     9484.64     56.24 o 
   3   9   0      101.11       45.55      5.64 o 
   5   9   0      183.44      182.22     18.02 o 
   7   9   0    12870.35    12547.14     91.84 o 
   9   9   0      876.41      867.37     19.89 o 
  11   9   0      158.89      180.50     16.42 o 
  13   9   0      363.96      384.78     40.00 o 
   0  10   0     9820.84    10274.34     99.04 o 
   2  10   0     3409.22     3478.23     27.78 o 
   4  10   0     4121.92     4179.01     31.50 o 
   6  10   0     1188.91     1236.12     19.91 o 
   8  10   0     1282.79     1289.27     22.53 o 
  10  10   0     1160.06     1188.54     29.48 o 
  12  10   0      893.16      819.18     49.99 o 
  14  10   0      263.34      279.29     37.24 o 
   1  11   0    25065.66    26117.23    149.30 o 
   3  11   0    17180.99    16825.86    102.00 o 
   5  11   0       16.78        7.88      5.59 o 
   7  11   0    30504.81    30330.21    179.37 o 
   9  11   0     1317.58     1342.64     26.77 o 
  11  11   0     6852.37     7141.88     96.89 o 
  13  11   0      496.44      471.68     41.79 o 
   0  12   0    66949.07    64926.79    465.11 o 
   2  12   0      153.52      145.77     10.90 o 
   4  12   0     7473.93     7681.62     52.97 o 
   6  12   0       56.25       68.07      8.33 o 
   8  12   0     3916.29     3808.72     42.07 o 
  10  12   0     8763.58     8987.57     90.12 o 
  12  12   0     1285.06     1262.86     56.97 o 
   1  13   0      183.21      164.11      8.23 o 
   3  13   0      140.91      154.93      9.40 o 
   5  13   0     6564.61     6302.18     45.63 o 
   7  13   0     3813.97     3733.59     39.09 o 
   9  13   0      665.11      705.43     31.13 o 
  11  13   0      418.41      440.70     30.01 o 
  13  13   0      145.18      151.27     31.12 o 
   0  14   0      391.27      360.38     18.57 o 
   2  14   0      286.63      248.73      9.97 o 
   4  14   0        4.87        3.60      6.21 o 
   6  14   0      338.06      341.07     13.86 o 
   8  14   0       18.28       12.67     10.57 o 
  10  14   0        0.67       -0.05     13.74 o 
  12  14   0       20.82      -21.71     21.71 o 
   1  15   0      161.89      170.37     10.41 o 
   3  15   0      180.39      156.75     11.55 o 
   5  15   0     3604.55     3585.85     33.13 o 
   7  15   0     1891.50     1913.58     34.88 o 
   9  15   0     2275.33     2382.25     50.18 o 
  11  15   0        1.66       -9.69     22.03 o 
   0  16   0      709.93      647.87     21.33 o 
   2  16   0     1916.85     1980.52     29.05 o 
   4  16   0      923.91      950.75     19.74 o 
   6  16   0     3288.67     3241.89     45.02 o 
   8  16   0      280.19      276.28     18.53 o 
  10  16   0      699.49      683.68     31.03 o 
  12  16   0     1701.75     1875.49     88.11 o 
   1  17   0      309.25      273.75     11.65 o 
   3  17   0     1112.92     1040.21     18.82 o 
   5  17   0      100.13       93.35     10.34 o 
   7  17   0      612.64      636.31     24.91 o 
   9  17   0      666.38      699.27     30.63 o 
  11  17   0       33.32       48.71     24.99 o 
   0  18   0        2.93        6.30      9.55 o 
   2  18   0       16.13       12.43      7.11 o 
   4  18   0      204.42      204.22     13.89 o 
   6  18   0        1.91       -4.11     13.57 o 
   8  18   0      381.98      363.81     21.45 o 
  10  18   0        5.57       -5.05     21.95 o 
   1  19   0      534.04      585.97     19.82 o 
   3  19   0     2255.83     2275.46     60.66 o 
   5  19   0      271.15      282.19     15.32 o 
   7  19   0     1537.35     1518.02     34.59 o 
   9  19   0        9.01       -1.82     18.46 o 
  11  19   0      995.23     1023.75     60.25 o 
   0  20   0     4283.33     4425.15     70.97 o 
   2  20   0      284.24      263.52     17.89 o 
   4  20   0     2074.99     2058.60     34.51 o 
   6  20   0      226.45      220.79     15.31 o 
   8  20   0      163.82      175.60     20.39 o 
  10  20   0      736.40      795.59     62.03 o 
   1  21   0      807.69      842.72     23.68 o 
   3  21   0        0.99       -0.19      9.67 o 
   5  21   0     2114.00     2128.49     38.40 o 
   7  21   0       25.86       26.35     15.45 o 
   9  21   0      660.02      641.26     47.55 o 
   0  22   0     4849.98     4945.37     80.12 o 
   2  22   0     2098.03     2062.97     47.18 o 
   4  22   0     4010.57     4052.71     52.15 o 
   6  22   0      882.27      937.38     39.94 o 
   8  22   0     1590.82     1486.55    147.82 o 
   1  23   0      918.14      875.31     26.85 o 
   3  23   0     3422.19     3406.65     53.47 o 
   5  23   0      839.77      895.89     31.63 o 
   7  23   0     4409.63     4360.80    131.01 o 
   9  23   0       95.30       94.84     29.09 o 
   0  24   0    10846.35    10945.99    139.19 o 
   2  24   0     2761.77     2841.08     44.63 o 
   4  24   0        9.05        6.36     14.86 o 
   6  24   0        1.77       14.64     18.14 o 
   8  24   0      132.86      121.52     33.04 o 
   1  25   0       44.01       30.46     16.12 o 
   3  25   0      470.46      525.86     28.81 o 
   5  25   0     1132.56     1008.19     60.77 o 
   7  25   0       92.44       84.63     28.69 o 
   0  26   0      154.28      163.47     28.69 o 
   2  26   0      595.50      630.30     31.95 o 
   4  26   0       32.21       32.30     23.35 o 
   6  26   0      179.13      233.03     34.83 o 
   1  27   0      509.47      590.62     45.82 o 
   3  27   0       24.36       25.20     24.55 o 
   5  27   0     1299.87     1279.58     50.10 o 
   0  28   0       18.22      -18.55     32.46 o 
   2  28   0      603.32      692.03     50.75 o 
 -14   0   1       51.36       37.20     22.91 o 
 -12   0   1        3.84       17.71     22.03 o 
 -10   0   1        0.69       -9.01     12.69 o 
  -8   0   1      240.11      246.64     15.77 o 
  -6   0   1       85.73       74.47     11.54 o 
  -4   0   1       71.14       52.25     14.49 o 
  -2   0   1      428.15      429.81      9.32 o 
   0   0   1      319.01      354.82      6.56 o 
   2   0   1        0.81       -6.96      6.96 o 
   4   0   1       85.66       68.22      8.24 o 
   6   0   1       15.75       31.74      9.13 o 
   8   0   1       82.57       94.63     12.68 o 
  10   0   1       46.67       60.08     18.43 o 
  12   0   1       29.77       41.97     16.90 o 
  14   0   1      359.41      326.94     55.65 o 
 -15   1   1       71.28       80.74     26.67 o 
 -13   1   1        8.82       -3.57     12.88 o 
 -11   1   1        0.42        3.01     10.55 o 
  -9   1   1      175.63      178.69     11.57 o 
  -7   1   1        1.23        0.07      5.43 o 
  -5   1   1       12.86       13.36      5.04 o 
  -3   1   1     2409.05     2398.45     22.35 o 
  -1   1   1     2188.48     2110.23     22.20 o 
   1   1   1     2355.59     2241.35     19.97 o 
   3   1   1      463.57      446.63     11.80 o 
   5   1   1      150.79      181.21      8.32 o 
   7   1   1       55.17       44.39      7.38 o 
   9   1   1        1.27        3.32      8.56 o 
  11   1   1        0.41        7.86     11.16 o 
  13   1   1      173.90      173.57     23.87 o 
 -14   2   1      846.31      877.07     60.87 o 
 -12   2   1      426.91      467.43     24.16 o 
 -10   2   1     1133.68     1177.85     28.90 o 
  -8   2   1      688.35      723.37     15.66 o 
  -6   2   1     3216.60     3412.80     31.78 o 
  -4   2   1     7530.10     7838.18     52.94 o 
  -2   2   1     2048.18     2339.19     16.89 o 
   0   2   1     1469.96     1526.45     12.79 o 
   2   2   1     9371.38     9541.92     73.01 o 
   4   2   1     6828.15     6976.32     54.03 o 
   6   2   1     1018.55     1034.22     17.31 o 
   8   2   1     1528.85     1482.71     23.85 o 
  10   2   1      108.17      101.22     12.81 o 
  12   2   1      848.70      859.67     30.59 o 
  14   2   1       15.92       -8.48     27.24 o 
 -15   3   1       25.71       24.25     24.55 o 
 -13   3   1     2142.61     2124.15     51.04 o 
 -11   3   1       11.90       19.03     10.67 o 
  -9   3   1      823.08      915.95     18.19 o 
  -7   3   1     2053.96     1952.76     22.59 o 
  -5   3   1     2804.18     3048.21     25.51 o 
  -3   3   1    19941.43    20140.77    120.51 o 
  -1   3   1     3378.32     3367.95     21.68 o 
   1   3   1    30835.84    30430.69    167.68 o 
   3   3   1     1937.90     2114.46     20.36 o 
   5   3   1      501.13      448.42     11.83 o 
   7   3   1     1227.79     1296.29     19.60 o 
   9   3   1       27.09       29.12      9.14 o 
  11   3   1     2836.87     2886.19     48.63 o 
  13   3   1      276.36      299.21     28.73 o 
 -14   4   1       38.24       26.84     18.72 o 
 -12   4   1      114.09      139.44     16.61 o 
 -10   4   1      367.52      368.29     19.39 o 
  -8   4   1      411.51      427.13     14.42 o 
  -6   4   1      185.38      189.59      8.29 o 
  -4   4   1      137.06      188.58      7.20 o 
  -2   4   1      566.38      650.99      9.65 o 
   0   4   1      588.81      646.73      8.25 o 
   2   4   1      189.59      221.29      6.98 o 
   4   4   1      625.92      628.58     16.49 o 
   6   4   1      181.76      219.04      9.53 o 
   8   4   1        9.60       21.63      7.71 o 
  10   4   1       60.66       73.01     12.24 o 
  12   4   1      551.11      543.53     25.74 o 
  14   4   1       82.09       86.87     42.32 o 
 -15   5   1      545.36      595.67    109.56 o 
 -13   5   1     6845.70     6781.19     86.18 o 
 -11   5   1       35.05       35.80     11.94 o 
  -9   5   1     5991.02     6140.63     57.98 o 
  -7   5   1    26107.66    25860.10    150.36 o 
  -5   5   1     4654.37     4944.31     38.52 o 
  -3   5   1    31660.88    31217.66    159.90 o 
  -1   5   1      798.06      838.12     10.83 o 
   1   5   1    68571.74    66571.33    393.25 o 
   3   5   1    17473.75    18352.99    113.55 o 
   5   5   1    18557.28    18115.32    107.63 o 
   7   5   1     3352.86     3452.55     38.27 o 
   9   5   1     1009.26      933.21     21.94 o 
  11   5   1    13465.84    13495.62    120.77 o 
  13   5   1       58.29       64.54     20.75 o 
 -14   6   1     4424.46     4560.01     83.73 o 
 -12   6   1      137.57      135.06     16.58 o 
 -10   6   1    11942.99    12150.80    115.55 o 
  -8   6   1      313.15      288.53     11.79 o 
  -6   6   1    93449.70    90241.34    480.07 o 
  -4   6   1     9779.58    10668.51     61.64 o 
  -2   6   1      737.30      389.94     11.38 o 
   0   6   1    33074.70    33107.84    179.65 o 
   2   6   1    45931.00    49467.47    272.76 o 
   4   6   1    61685.17    60143.36    322.54 o 
   6   6   1     5213.10     4679.96     39.37 o 
   8   6   1    22083.47    22177.48    153.64 o 
  10   6   1     1073.39     1085.36     27.93 o 
  12   6   1     5095.18     5397.60     74.40 o 
  14   6   1     1503.87     1606.93     67.21 o 
 -15   7   1        4.06       -0.12     35.36 o 
 -13   7   1     1550.18     1657.22     48.36 o 
 -11   7   1     1032.56     1040.29     45.18 o 
  -9   7   1      469.51      510.48     17.54 o 
  -7   7   1     4734.50     4653.41     39.88 o 
  -5   7   1      723.68      727.87     13.39 o 
  -3   7   1     2968.44     2979.94     25.01 o 
  -1   7   1    14543.66    14812.35     85.70 o 
   1   7   1    10281.94    10410.94     63.45 o 
   3   7   1      586.83      634.56     10.93 o 
   5   7   1     2547.77     2625.72     26.42 o 
   7   7   1       79.78       54.19      7.68 o 
   9   7   1      267.40      259.43     14.52 o 
  11   7   1     5361.22     5496.79     67.36 o 
  13   7   1      179.34      164.59     25.21 o 
 -14   8   1       50.61       62.58     20.06 o 
 -12   8   1      473.50      482.70     25.60 o 
 -10   8   1      228.45      235.38     17.36 o 
  -8   8   1       27.48       27.66      9.07 o 
  -6   8   1      661.89      685.97     14.55 o 
  -4   8   1      518.92      512.14     10.13 o 
  -2   8   1      540.30      600.28     12.12 o 
   0   8   1      484.88      506.71     10.08 o 
   2   8   1      262.12      248.09     16.84 o 
   4   8   1      689.03      732.47     13.51 o 
   6   8   1       48.18       55.08      7.16 o 
   8   8   1      636.78      663.56     23.88 o 
  10   8   1      431.11      540.32     23.99 o 
  12   8   1        2.54       16.10     15.93 o 
  14   8   1        6.98       35.76     26.19 o 
 -13   9   1      711.33      689.54     36.29 o 
 -11   9   1      690.14      691.43     28.27 o 
  -9   9   1       13.73       30.56     11.90 o 
  -7   9   1       24.27       28.48      6.98 o 
  -5   9   1      445.33      431.52     12.76 o 
  -3   9   1     4197.11     4246.67     31.18 o 
  -1   9   1     9052.21     8783.62     56.78 o 
   1   9   1     4614.00     4666.67     35.21 o 
   3   9   1      413.46      382.44      9.38 o 
   5   9   1      190.01      168.98      8.75 o 
   7   9   1        0.55       -7.08      7.32 o 
   9   9   1      290.63      281.27     17.13 o 
  11   9   1     1113.13     1147.30     32.00 o 
  13   9   1      738.75      869.86     44.17 o 
 -14  10   1      147.08      172.14     24.95 o 
 -12  10   1      854.60      855.77     33.30 o 
 -10  10   1        4.35        9.82     10.86 o 
  -8  10   1     1831.91     1835.02     28.02 o 
  -6  10   1      932.44      994.62     19.42 o 
  -4  10   1     7652.20     7456.98     49.40 o 
  -2  10   1      281.24      280.78      8.52 o 
   0  10   1       10.72       11.86      4.46 o 
   2  10   1     7081.29     6941.86     49.33 o 
   4  10   1      577.28      581.92     13.62 o 
   6  10   1     2064.61     2084.90     28.76 o 
   8  10   1      117.05      114.52     11.50 o 
  10  10   1      911.45      899.03     28.61 o 
  12  10   1      149.40      167.65     27.31 o 
 -13  11   1       53.23       46.36     18.72 o 
 -11  11   1        7.31       -3.58     12.19 o 
  -9  11   1      150.42      161.82     13.33 o 
  -7  11   1       38.13       43.42      8.50 o 
  -5  11   1       17.46       19.63      5.63 o 
  -3  11   1      977.50     1011.06     14.72 o 
  -1  11   1     1148.22     1174.24     15.35 o 
   1  11   1      176.88      189.73      7.77 o 
   3  11   1        2.03       -3.76      4.88 o 
   5  11   1       67.11       84.99      8.04 o 
   7  11   1      523.48      489.34     17.54 o 
   9  11   1        1.68        1.23     10.65 o 
  11  11   1        0.74       -8.24     15.56 o 
  13  11   1      288.87      228.46     35.25 o 
 -14  12   1      169.76      158.64     31.49 o 
 -12  12   1        1.12       -8.51     15.37 o 
 -10  12   1        0.30      -10.67     10.67 o 
  -8  12   1       47.71       55.97      9.49 o 
  -6  12   1        0.01       -1.86      6.63 o 
  -4  12   1        1.12        5.74      5.55 o 
  -2  12   1      159.98      154.45      7.61 o 
   0  12   1       16.78       12.14      5.22 o 
   2  12   1        6.98        8.07      5.23 o 
   4  12   1       41.47       42.66      6.19 o 
   6  12   1        8.68        2.89      7.66 o 
   8  12   1      166.59      176.57     13.34 o 
  10  12   1        8.91       10.02     12.43 o 
  12  12   1       45.67       87.70     21.61 o 
 -13  13   1      382.51      402.41     31.83 o 
 -11  13   1      309.99      305.97     25.84 o 
  -9  13   1       40.08       42.46     12.72 o 
  -7  13   1      516.35      567.29     18.88 o 
  -5  13   1      190.71      197.99     10.09 o 
  -3  13   1     2721.51     2602.48     28.26 o 
  -1  13   1       16.20        5.32      5.16 o 
   1  13   1     3982.07     3789.17     31.62 o 
   3  13   1       43.24       46.96      6.48 o 
   5  13   1      353.37      389.20     15.19 o 
   7  13   1      658.19      662.04     21.35 o 
   9  13   1      139.62      173.66     15.99 o 
  11  13   1      266.62      274.55     23.75 o 
  13  13   1       16.30       -0.95     24.55 o 
 -12  14   1       80.81       56.34     19.09 o 
 -10  14   1     2851.90     2899.96     51.15 o 
  -8  14   1       27.97        7.72      8.85 o 
  -6  14   1     3569.45     3528.63     37.30 o 
  -4  14   1       59.02       34.53      7.42 o 
  -2  14   1     6672.30     6459.06     46.77 o 
   0  14   1     2233.54     2189.48     24.93 o 
   2  14   1      393.16      301.63     11.88 o 
   4  14   1    10676.75    10212.67     69.21 o 
   6  14   1       84.69       90.48     10.55 o 
   8  14   1     2138.91     2137.60     38.64 o 
  10  14   1      179.81      165.96     19.36 o 
  12  14   1      940.80     1033.88     57.60 o 
 -13  15   1      756.18      788.74     74.79 o 
 -11  15   1      248.49      270.91     26.16 o 
  -9  15   1       85.04       94.78     14.81 o 
  -7  15   1       84.33       78.87     10.72 o 
  -5  15   1       46.49       42.50      7.64 o 
  -3  15   1      869.74      831.64     17.11 o 
  -1  15   1     2775.67     2682.20     29.61 o 
   1  15   1     4811.36     4563.58     41.20 o 
   3  15   1      371.31      382.26     13.94 o 
   5  15   1      278.12      279.06     14.45 o 
   7  15   1      242.15      227.66     15.09 o 
   9  15   1      169.42      168.92     19.59 o 
  11  15   1      234.32      289.36     25.91 o 
 -12  16   1      286.79      296.52     36.28 o 
 -10  16   1     2446.55     2483.40     57.30 o 
  -8  16   1     2240.08     2267.31     43.25 o 
  -6  16   1     5132.83     5183.74     46.45 o 
  -4  16   1     3112.71     3244.41     35.52 o 
  -2  16   1     4840.03     4954.79     44.33 o 
   0  16   1     6695.52     6903.97     55.31 o 
   2  16   1     4129.74     4242.33     49.07 o 
   4  16   1     5211.77     5240.10     45.51 o 
   6  16   1     1936.68     1879.89     39.58 o 
   8  16   1     2533.54     2497.01     43.02 o 
  10  16   1      372.47      362.34     26.39 o 
  12  16   1     1735.34     1692.46     68.42 o 
 -11  17   1       28.78        8.26     17.15 o 
  -9  17   1     1803.12     1823.74     70.52 o 
  -7  17   1     9746.45     9774.40    121.63 o 
  -5  17   1     1256.30     1225.87     23.96 o 
  -3  17   1    11252.99    11341.92     82.00 o 
  -1  17   1      361.21      358.02     22.37 o 
   1  17   1    23223.45    23079.65    143.49 o 
   3  17   1     2113.48     2092.94     28.83 o 
   5  17   1     5769.65     5839.87     54.58 o 
   7  17   1     1928.30     1931.87     37.20 o 
   9  17   1      235.60      237.15     22.38 o 
  11  17   1     6657.44     7122.40    173.32 o 
 -12  18   1      565.53      646.78     41.84 o 
 -10  18   1     2215.22     2217.14     56.41 o 
  -8  18   1     2114.78     2079.21     50.60 o 
  -6  18   1    10274.07    10104.70     79.47 o 
  -4  18   1       73.48       64.96      9.60 o 
  -2  18   1       11.74       10.64      7.82 o 
   0  18   1      303.35      316.31     17.07 o 
   2  18   1      359.25      340.02     14.41 o 
   4  18   1    10672.13    10534.59     75.80 o 
   6  18   1     7728.91     7824.22     81.25 o 
   8  18   1     2895.17     2983.56     55.95 o 
  10  18   1       26.60       40.47     17.28 o 
 -11  19   1      948.64     1005.98     45.65 o 
  -9  19   1       97.37       65.64     19.09 o 
  -7  19   1      705.93      713.76     34.53 o 
  -5  19   1      534.89      543.80     20.62 o 
  -3  19   1        0.31       -7.01      7.94 o 
  -1  19   1     3591.39     3562.89     39.46 o 
   1  19   1     1802.75     1820.79     27.78 o 
   3  19   1      608.52      585.46     20.82 o 
   5  19   1       22.11       21.24      9.58 o 
   7  19   1       42.77       31.86     20.75 o 
   9  19   1      695.07      724.09     34.78 o 
 -10  20   1        5.27        2.41     23.21 o 
  -8  20   1      483.68      485.39     30.94 o 
  -6  20   1       27.55       23.72     12.22 o 
  -4  20   1      284.95      281.96     16.02 o 
  -2  20   1      123.76      139.33     11.47 o 
   0  20   1       10.35       11.52      8.54 o 
   2  20   1      347.00      363.39     17.00 o 
   4  20   1       22.75       26.19     10.18 o 
   6  20   1      241.93      271.15     26.44 o 
   8  20   1       80.72       89.11     17.79 o 
  10  20   1       15.23       33.86     21.19 o 
  -9  21   1      260.39      273.34     33.55 o 
  -7  21   1      142.02      111.67     17.45 o 
  -5  21   1      857.69      828.83     29.00 o 
  -3  21   1       79.34       94.20     14.73 o 
  -1  21   1     4100.04     3905.16     46.77 o 
   1  21   1      457.90      458.08     23.78 o 
   3  21   1     1645.12     1627.03     31.07 o 
   5  21   1      481.03      521.58     24.18 o 
   7  21   1       40.93       42.97     17.03 o 
   9  21   1      737.47      824.61     43.64 o 
 -10  22   1        1.28       24.44     29.76 o 
  -8  22   1      340.23      334.03     28.49 o 
  -6  22   1        9.85        4.26     12.07 o 
  -4  22   1     1369.34     1401.22     49.20 o 
  -2  22   1       13.32       19.75     11.98 o 
   0  22   1      311.38      279.34     18.29 o 
   2  22   1     1752.18     1758.03     40.57 o 
   4  22   1      510.39      504.96     24.40 o 
   6  22   1     1254.85     1304.63     72.79 o 
   8  22   1       91.64      152.22     21.98 o 
  -9  23   1      336.14      339.42     31.36 o 
  -7  23   1       45.63       34.22     23.91 o 
  -5  23   1      101.57       84.93     14.95 o 
  -3  23   1       29.81       22.22     13.52 o 
  -1  23   1      228.82      241.79     20.21 o 
   1  23   1      465.93      397.62     24.18 o 
   3  23   1       57.74       49.63     14.56 o 
   5  23   1       75.38       83.25     15.37 o 
   7  23   1        0.57        3.93     16.03 o 
  -8  24   1       96.44       93.10     22.21 o 
  -6  24   1      150.44      156.50     18.13 o 
  -4  24   1      351.89      349.96     28.40 o 
  -2  24   1      259.40      249.79     21.53 o 
   0  24   1      109.79       93.47     17.06 o 
   2  24   1      259.82      259.23     21.99 o 
   4  24   1      414.67      400.90     23.63 o 
   6  24   1       60.24       59.72     28.28 o 
  -7  25   1      463.31      504.39     56.04 o 
  -5  25   1      123.86      131.44     17.52 o 
  -3  25   1     2305.73     2416.30     51.47 o 
  -1  25   1       70.66       69.69     16.71 o 
   1  25   1     1574.36     1669.51     77.81 o 
   3  25   1      145.76      139.18     19.65 o 
   5  25   1      600.45      672.37     34.76 o 
  -6  26   1      814.80      878.86     35.31 o 
  -4  26   1      539.32      501.63     29.79 o 
  -2  26   1      115.42       97.06     18.23 o 
   0  26   1      396.46      383.71     26.64 o 
   2  26   1      594.88      578.07     30.96 o 
   4  26   1      447.47      487.60     26.85 o 
  -5  27   1      873.24      893.29     39.49 o 
  -3  27   1       17.57       46.35     16.96 o 
  -1  27   1     2644.88     2706.76     56.93 o 
   1  27   1      219.41      182.72     21.67 o 
   3  27   1      627.09      658.79     38.66 o 
  -2  28   1     1140.87     1068.18     53.66 o 
   0  28   1      964.33      959.53     54.55 o 
   2  28   1      723.58      697.66     43.24 o 
 -14   0   2       44.86      -10.31     18.43 o 
 -12   0   2    19687.90    19482.84    365.78 o 
 -10   0   2     5674.76     5498.56     91.72 o 
  -8   0   2      108.36      190.29     14.94 o 
  -6   0   2    56440.35    55860.98    464.49 o 
  -4   0   2    30483.78    33333.36    333.61 o 
  -2   0   2   116096.46   112152.30   1853.75 o 
   0   0   2     2714.57     3204.39     93.91 o 
   2   0   2    50903.89    49583.73    488.10 o 
   4   0   2    20684.19    20450.67    219.24 o 
   6   0   2    13418.31    12941.51    156.91 o 
   8   0   2    15599.48    15356.80    191.75 o 
  10   0   2      899.97      924.98     44.25 o 
  12   0   2    11166.94    11163.03    144.23 o 
 -15   1   2      373.85      363.63     25.63 o 
 -13   1   2     4941.38     4991.07     69.91 o 
 -11   1   2       50.07       59.57     12.55 o 
  -9   1   2     9373.37     9202.35     88.19 o 
  -7   1   2     1336.18     1210.24     18.98 o 
  -5   1   2    13552.72    13420.23     86.29 o 
  -3   1   2    20855.31    23433.78    149.43 o 
  -1   1   2     2054.58     2273.83     18.90 o 
   1   1   2     1005.83      671.81     10.10 o 
   3   1   2      130.77      194.71      9.22 o 
   5   1   2    44138.27    41226.44    349.07 o 
   7   1   2      177.16      189.34     36.92 o 
   9   1   2     2412.44     2439.77     42.71 o 
  11   1   2      589.53      583.11     25.53 o 
  13   1   2      892.92      933.30     32.11 o 
 -14   2   2       54.37       33.54     15.05 o 
 -12   2   2      187.56      160.20     16.50 o 
 -10   2   2      334.15      350.94     18.36 o 
  -8   2   2      227.45      217.16     15.46 o 
  -6   2   2       43.05       44.94      6.72 o 
  -4   2   2      106.98      104.22      5.97 o 
  -2   2   2      995.57      979.43     10.22 o 
   0   2   2      427.41      445.09      7.87 o 
   2   2   2      775.70      730.99     12.99 o 
   4   2   2     1272.30     1246.03     25.01 o 
   6   2   2        5.82        2.70      8.22 o 
   8   2   2       21.75       13.31     10.38 o 
  10   2   2       66.77       77.17     13.02 o 
  12   2   2      149.34      178.01     18.81 o 
 -15   3   2      119.13       94.52     18.56 o 
 -13   3   2      444.82      370.18     23.13 o 
 -11   3   2      388.21      348.93     21.91 o 
  -9   3   2     8186.96     8035.02     94.04 o 
  -7   3   2     2058.74     1936.99     26.61 o 
  -5   3   2     1066.96     1028.19     16.25 o 
  -3   3   2     9929.56    11028.88     74.09 o 
  -1   3   2      623.61      769.07     14.89 o 
   1   3   2       73.08      142.51      4.97 o 
   3   3   2       12.84        1.74      5.17 o 
   5   3   2    11818.65    11582.49     86.98 o 
   7   3   2     3718.46     3400.91     45.92 o 
   9   3   2      539.27      521.47     21.64 o 
  11   3   2      773.94      765.93     28.95 o 
  13   3   2        2.79      -14.44     14.44 o 
 -14   4   2      561.56      566.48     29.00 o 
 -12   4   2     2359.69     2298.15     44.03 o 
 -10   4   2     1131.75     1073.35     27.24 o 
  -8   4   2     4924.30     4862.22     49.60 o 
  -6   4   2     6914.03     6770.20     56.65 o 
  -4   4   2     7713.85     7528.22     50.26 o 
  -2   4   2     4430.79     5431.14     39.14 o 
   0   4   2       62.61        2.54      3.06 o 
   2   4   2     4240.53     4328.22     33.72 o 
   4   4   2     8508.20     8419.90     67.29 o 
   6   4   2       20.01       22.69      8.06 o 
   8   4   2     2557.11     2493.75     37.67 o 
  10   4   2     3714.98     3746.85     52.07 o 
  12   4   2      511.54      482.05     25.98 o 
 -15   5   2        6.18        9.61     15.14 o 
 -13   5   2       23.24       13.92     16.57 o 
 -11   5   2      600.08      563.28     24.26 o 
  -9   5   2     1767.21     1709.89     31.72 o 
  -7   5   2      472.13      466.83     23.96 o 
  -5   5   2     1404.98     1529.54     20.50 o 
  -3   5   2     3983.63     4378.83     31.50 o 
  -1   5   2      267.46      287.36      6.58 o 
   1   5   2     4024.05     4638.71     32.19 o 
   3   5   2       25.02       57.76      8.29 o 
   5   5   2     1254.00     1148.86     26.53 o 
   7   5   2     3505.54     3460.76     42.87 o 
   9   5   2       38.13       34.02     10.88 o 
  11   5   2        6.32        9.85     12.85 o 
  13   5   2       50.34       40.46     16.23 o 
 -14   6   2       18.16       15.50     14.17 o 
 -12   6   2       67.88       85.57     14.61 o 
 -10   6   2      245.69      220.74     16.06 o 
  -8   6   2      383.66      351.51     16.51 o 
  -6   6   2      104.29       93.80      7.35 o 
  -4   6   2      162.98      153.08      8.47 o 
  -2   6   2      105.69      152.63      5.70 o 
   0   6   2        2.86       -3.79      3.79 o 
   2   6   2       84.27       75.09      6.32 o 
   4   6   2      100.73      109.57      8.90 o 
   6   6   2      105.27      117.21     10.54 o 
   8   6   2      171.98      175.94     13.79 o 
  10   6   2        1.20       -1.08     11.50 o 
  12   6   2        6.45        9.85     13.75 o 
 -15   7   2      142.40      134.56     34.41 o 
 -13   7   2      394.88      373.74     24.03 o 
 -11   7   2       24.40       19.18     11.25 o 
  -9   7   2      275.08      295.56     16.78 o 
  -7   7   2       30.87       41.50      7.97 o 
  -5   7   2     1230.41     1245.85     16.56 o 
  -3   7   2      101.34      118.22      6.52 o 
  -1   7   2       72.31       70.78      5.15 o 
   1   7   2     2891.42     3087.15     27.28 o 
   3   7   2      431.41      430.83     11.51 o 
   5   7   2       35.30       42.38      7.26 o 
   7   7   2      105.47       97.02     11.21 o 
   9   7   2      668.19      642.98     24.65 o 
  11   7   2      136.00      123.06     16.12 o 
  13   7   2      174.23      181.80     26.97 o 
 -14   8   2        7.16       14.76     14.87 o 
 -12   8   2      916.00      890.09     31.09 o 
 -10   8   2      214.73      204.50     16.22 o 
  -8   8   2      423.61      434.83     18.82 o 
  -6   8   2     2164.76     2131.07     33.36 o 
  -4   8   2     2111.00     2111.66     20.16 o 
  -2   8   2    15883.24    16188.06    102.46 o 
   0   8   2      931.06      938.47     14.02 o 
   2   8   2     2690.70     2674.94     24.76 o 
   4   8   2     1993.65     1952.74     35.78 o 
   6   8   2      482.29      441.23     25.44 o 
   8   8   2      989.03      929.99     24.74 o 
  10   8   2       39.88       52.83     13.14 o 
  12   8   2     2509.95     2598.09     61.67 o 
 -13   9   2      975.31      947.58     33.58 o 
 -11   9   2       68.78       64.16     13.61 o 
  -9   9   2     2174.07     2074.06     36.90 o 
  -7   9   2      496.18      474.87     16.78 o 
  -5   9   2     9467.44     9294.56     62.79 o 
  -3   9   2      982.58     1016.32     14.65 o 
  -1   9   2       55.39       49.34      5.33 o 
   1   9   2     8380.23     8136.03     54.02 o 
   3   9   2      264.13      272.84     10.70 o 
   5   9   2     3380.82     3268.48     42.34 o 
   7   9   2       91.16       97.97     11.97 o 
   9   9   2      510.90      499.75     22.26 o 
  11   9   2       11.12        6.39     13.50 o 
  13   9   2       97.81       99.70     24.28 o 
 -14  10   2      776.25      831.98     40.83 o 
 -12  10   2      641.12      603.78     32.13 o 
 -10  10   2      604.76      606.38     25.03 o 
  -8  10   2      841.45      873.06     24.20 o 
  -6  10   2     5860.92     5862.54     51.20 o 
  -4  10   2     2684.14     2804.48     27.12 o 
  -2  10   2     3619.12     3811.20     31.39 o 
   0  10   2     2603.22     2612.57     24.61 o 
   2  10   2     3596.40     3670.70     32.02 o 
   4  10   2      723.30      777.53     16.84 o 
   6  10   2     2175.87     2164.14     33.83 o 
   8  10   2     1714.84     1655.97     53.37 o 
  10  10   2      227.33      213.08     18.57 o 
  12  10   2      316.15      269.75     25.17 o 
 -13  11   2     8945.55     9151.15    119.98 o 
 -11  11   2      878.46      839.07     30.73 o 
  -9  11   2     8045.55     7916.15     84.86 o 
  -7  11   2      116.31      134.06     12.54 o 
  -5  11   2    34495.77    33636.88    180.38 o 
  -3  11   2    11257.98    11847.59     76.28 o 
  -1  11   2     4361.11     4423.44     35.81 o 
   1  11   2    24708.54    24709.70    143.32 o 
   3  11   2      546.24      719.75     15.12 o 
   5  11   2    31139.18    30162.24    211.34 o 
   7  11   2     1502.65     1530.43     30.02 o 
   9  11   2     4771.89     4794.94     61.06 o 
  11  11   2      321.21      293.18     21.56 o 
 -14  12   2        4.45       30.39     18.91 o 
 -12  12   2     3298.82     3313.52     56.75 o 
 -10  12   2     1947.48     1919.95     39.11 o 
  -8  12   2      129.90      122.25     13.72 o 
  -6  12   2     4916.51     4986.52     47.84 o 
  -4  12   2     1002.99      958.57     16.79 o 
  -2  12   2    63361.93    61654.77    336.39 o 
   0  12   2    15807.10    15346.09     95.19 o 
   2  12   2     4969.60     5303.00     43.08 o 
   4  12   2    13707.51    13514.53    107.08 o 
   6  12   2     1710.27     1760.50     31.39 o 
   8  12   2     1284.29     1354.81     32.86 o 
  10  12   2      231.62      225.03     18.83 o 
  12  12   2     6486.14     6803.34    136.31 o 
 -13  13   2     1530.59     1549.56     41.63 o 
 -11  13   2      314.66      302.96     29.62 o 
  -9  13   2       21.00        4.68     10.71 o 
  -7  13   2     3197.20     3084.79     45.18 o 
  -5  13   2     4235.42     3918.29     44.71 o 
  -3  13   2      744.45      664.76     17.06 o 
  -1  13   2     2162.30     2130.90     24.35 o 
   1  13   2     1395.24     1364.24     21.35 o 
   3  13   2     4451.21     4271.57     42.89 o 
   5  13   2     3031.62     2885.02     39.74 o 
   7  13   2       79.30       92.29     12.52 o 
   9  13   2       49.90       69.66     14.19 o 
  11  13   2      756.20      773.85     35.70 o 
 -12  14   2      181.22      123.12     18.65 o 
 -10  14   2       67.38       65.18     14.03 o 
  -8  14   2        4.85        2.60     10.08 o 
  -6  14   2       16.23       17.17      8.22 o 
  -4  14   2      115.22      128.84     10.18 o 
  -2  14   2       52.85       43.26      7.75 o 
   0  14   2        0.69        6.36      6.05 o 
   2  14   2      282.63      287.17     11.84 o 
   4  14   2       16.34       20.26      9.09 o 
   6  14   2       12.57        4.10     11.53 o 
   8  14   2       92.46       97.25     14.33 o 
  10  14   2        4.60        3.79     18.41 o 
 -13  15   2      115.94      109.83     21.61 o 
 -11  15   2      753.33      734.02     31.05 o 
  -9  15   2      265.07      257.04     18.97 o 
  -7  15   2     2869.38     2840.59     58.30 o 
  -5  15   2      376.90      378.58     15.99 o 
  -3  15   2      565.99      503.58     16.30 o 
  -1  15   2     1499.68     1446.70     26.79 o 
   1  15   2      231.19      233.27     12.53 o 
   3  15   2     3222.37     3106.25     36.69 o 
   5  15   2      491.95      491.10     20.04 o 
   7  15   2     1735.00     1792.43     35.53 o 
   9  15   2       15.74       -1.08     12.27 o 
  11  15   2      136.97      139.88     26.12 o 
 -12  16   2        0.74       -8.10     16.29 o 
 -10  16   2      307.50      316.70     21.80 o 
  -8  16   2      477.83      479.02     23.46 o 
  -6  16   2        5.03       -8.26      8.26 o 
  -4  16   2     3277.43     3125.11     67.19 o 
  -2  16   2      787.75      789.01     40.87 o 
   0  16   2     3233.71     3129.22     38.61 o 
   2  16   2       37.32       23.10      8.65 o 
   4  16   2      176.77      188.11     14.12 o 
   6  16   2      163.38      198.08     16.02 o 
   8  16   2       78.36      111.56     15.86 o 
  10  16   2      908.90     1013.10     57.31 o 
 -11  17   2        1.02       -6.61     13.86 o 
  -9  17   2       44.27       55.89     17.64 o 
  -7  17   2      185.67      186.57     15.29 o 
  -5  17   2      117.26      120.42     11.35 o 
  -3  17   2       28.19       23.85      9.22 o 
  -1  17   2      177.06      176.86     12.79 o 
   1  17   2       41.24       35.64      9.45 o 
   3  17   2      189.08      184.99     13.63 o 
   5  17   2       18.04        7.53     10.11 o 
   7  17   2       99.04      107.63     15.08 o 
   9  17   2        1.92      -14.61     14.61 o 
 -12  18   2        0.98       -0.23     22.63 o 
 -10  18   2      389.47      444.05     31.12 o 
  -8  18   2        1.55        1.06     12.15 o 
  -6  18   2        0.66        9.50      9.42 o 
  -4  18   2        3.63        5.35     13.55 o 
  -2  18   2      271.67      252.48     21.37 o 
   0  18   2        0.59       -3.19      8.65 o 
   2  18   2       98.48       97.06     11.67 o 
   4  18   2      122.02      117.01     13.67 o 
   6  18   2      190.01      195.23     17.20 o 
   8  18   2       17.70       19.70     19.58 o 
  10  18   2      157.76      169.93     26.96 o 
 -11  19   2        5.71      -15.04     16.40 o 
  -9  19   2     2364.12     2490.00     49.52 o 
  -7  19   2      127.98      123.85     14.62 o 
  -5  19   2      625.64      619.38     27.70 o 
  -3  19   2     1285.33     1297.53     28.60 o 
  -1  19   2      773.06      810.45     23.63 o 
   1  19   2     1160.51     1176.18     27.20 o 
   3  19   2      240.41      237.30     16.46 o 
   5  19   2     1923.92     1946.39     37.62 o 
   7  19   2       31.30       23.11     15.57 o 
   9  19   2     1116.98     1124.72     50.06 o 
 -10  20   2        2.81       34.54     19.73 o 
  -8  20   2       16.43       22.22     14.27 o 
  -6  20   2     4110.64     4176.78     51.00 o 
  -4  20   2      387.29      386.54     19.66 o 
  -2  20   2     1246.96     1262.71     29.01 o 
   0  20   2       96.60       97.86     12.64 o 
   2  20   2     3048.69     3044.89     44.92 o 
   4  20   2      100.70      101.66     16.34 o 
   6  20   2      231.55      220.58     21.26 o 
   8  20   2     1849.45     1949.11     56.59 o 
  -9  21   2      338.74      328.79     28.46 o 
  -7  21   2     2299.54     2233.02     41.83 o 
  -5  21   2      246.57      218.61     17.33 o 
  -3  21   2       11.66        0.86     11.51 o 
  -1  21   2      645.63      664.62     24.41 o 
   1  21   2      654.20      590.94     23.66 o 
   3  21   2      890.42      899.57     31.43 o 
   5  21   2      261.28      275.34     22.42 o 
   7  21   2     2610.65     2585.09     64.25 o 
 -10  22   2     1046.20      958.79     76.52 o 
  -8  22   2     1271.08     1199.17     43.20 o 
  -6  22   2     3363.30     3405.99     76.22 o 
  -4  22   2     1648.41     1601.93     41.53 o 
  -2  22   2     4859.89     4816.85     91.74 o 
   0  22   2     1114.95     1173.35     45.42 o 
   2  22   2     2735.92     2683.14     44.37 o 
   4  22   2     1903.23     1881.43     43.82 o 
   6  22   2     1764.78     1767.00     53.24 o 
   8  22   2     1392.81     1349.74     60.97 o 
  -9  23   2     2236.71     2264.02     60.04 o 
  -7  23   2      409.53      468.64     31.72 o 
  -5  23   2     3835.48     3720.03     92.72 o 
  -3  23   2     1426.33     1311.52     32.50 o 
  -1  23   2      109.83       92.27     14.31 o 
   1  23   2     1841.69     1686.97     36.54 o 
   3  23   2      116.24      128.41     16.11 o 
   5  23   2     7520.02     7294.23    148.40 o 
   7  23   2       48.08       62.78     22.97 o 
  -8  24   2      904.09      885.57     56.61 o 
  -6  24   2      802.69      778.56     39.13 o 
  -4  24   2      375.07      378.70     25.01 o 
  -2  24   2     3563.31     3511.36     53.06 o 
   0  24   2     4632.34     4615.26     90.42 o 
   2  24   2      497.07      515.51     28.17 o 
   4  24   2       53.91       58.09     22.65 o 
   6  24   2        4.58        9.54     20.09 o 
  -7  25   2      562.09      532.35     31.33 o 
  -5  25   2      210.43      223.83     21.11 o 
  -3  25   2       23.76       34.50     20.75 o 
  -1  25   2       75.35       65.49     16.65 o 
   1  25   2        3.24      -13.16     13.16 o 
   3  25   2      385.38      341.32     29.62 o 
   5  25   2     1184.24     1239.17     49.05 o 
  -6  26   2      195.31      204.80     20.55 o 
  -4  26   2      644.92      649.55     32.69 o 
  -2  26   2        5.05        5.15     14.95 o 
   0  26   2      531.14      558.70     30.05 o 
   2  26   2       73.42       71.94     17.23 o 
   4  26   2       70.29      105.33     23.42 o 
  -3  27   2      228.55      260.84     32.46 o 
  -1  27   2      553.55      557.76     30.61 o 
   1  27   2       73.45       95.88     20.75 o 
 -14   0   3       69.43       52.83     21.62 o 
 -12   0   3      145.57      135.28     23.77 o 
 -10   0   3       10.77        3.48     13.12 o 
  -8   0   3        9.09       -2.68     12.17 o 
  -6   0   3        5.85       -0.33      8.58 o 
  -4   0   3      279.89      282.95      9.32 o 
  -2   0   3       27.71       39.42      6.96 o 
   0   0   3       40.58       32.46      8.12 o 
   2   0   3        1.85      -11.87     14.49 o 
   4   0   3        0.91       -9.40      9.40 o 
   6   0   3       81.14       74.18     15.15 o 
   8   0   3      191.24      152.86     22.09 o 
  10   0   3        0.66       -5.80     25.51 o 
  12   0   3      179.98      152.90     29.71 o 
 -15   1   3        0.99       10.89     17.07 o 
 -13   1   3        2.97        2.36     11.57 o 
 -11   1   3      139.12      131.52     14.03 o 
  -9   1   3      168.91      148.30     12.15 o 
  -7   1   3        7.65       12.18      6.92 o 
  -5   1   3      326.86      321.73     10.57 o 
  -3   1   3     1310.63     1355.91     12.97 o 
  -1   1   3      853.27      856.76     23.19 o 
   1   1   3      889.93      903.62     10.81 o 
   3   1   3       27.93       23.48      6.38 o 
   5   1   3        3.94       -6.09      7.54 o 
   7   1   3       56.44       79.43     12.00 o 
   9   1   3        1.47        7.00     11.32 o 
  11   1   3      100.51       83.97     20.20 o 
 -14   2   3      665.10      684.24     30.25 o 
 -12   2   3     1360.52     1315.15     32.73 o 
 -10   2   3      415.42      398.51     18.78 o 
  -8   2   3      581.70      565.92     19.87 o 
  -6   2   3     1710.43     1725.13     34.13 o 
  -4   2   3     1397.40     1435.85     13.99 o 
  -2   2   3       58.72       71.68      3.19 o 
   0   2   3     2939.92     3027.38     27.51 o 
   2   2   3     8527.36     8585.32     89.82 o 
   4   2   3     1712.57     1779.87     27.07 o 
   6   2   3     1652.92     1580.97     29.70 o 
   8   2   3        1.46        7.73     10.41 o 
  10   2   3      250.08      234.72     23.41 o 
  12   2   3        2.52       -6.03     18.29 o 
 -15   3   3     1103.30     1175.65     36.65 o 
 -13   3   3       53.76       36.60     13.53 o 
 -11   3   3      835.32      815.56     25.19 o 
  -9   3   3     3083.99     3044.91     41.88 o 
  -7   3   3      371.32      370.33     19.58 o 
  -5   3   3     5492.12     5575.78     49.52 o 
  -3   3   3      212.12      229.68     12.18 o 
  -1   3   3    16910.96    17754.33    152.45 o 
   1   3   3       41.21       49.40      4.43 o 
   3   3   3      186.05      205.42     10.28 o 
   5   3   3     3193.53     3140.87     40.27 o 
   7   3   3        2.84        0.93      8.41 o 
   9   3   3     1423.22     1475.14     38.53 o 
  11   3   3      278.13      284.48     26.83 o 
 -14   4   3        1.31       -5.24     12.92 o 
 -12   4   3      456.48      419.38     22.41 o 
 -10   4   3      201.50      228.01     15.45 o 
  -8   4   3        2.06        4.62      7.67 o 
  -6   4   3      120.88      133.63      9.36 o 
  -4   4   3      626.66      640.54     15.21 o 
  -2   4   3      345.58      402.77      8.73 o 
   0   4   3       40.36       71.63     10.17 o 
   2   4   3      178.92      193.95      7.90 o 
   4   4   3        0.32       -0.28      6.08 o 
   6   4   3       79.36       82.73     10.29 o 
   8   4   3       51.44       43.54     10.81 o 
  10   4   3      556.60      499.03     27.00 o 
  12   4   3        5.23        6.89     18.24 o 
 -15   5   3     2424.29     2441.17     59.72 o 
 -13   5   3      289.99      287.99     22.59 o 
 -11   5   3     5380.79     5331.79     66.08 o 
  -9   5   3    11711.72    11442.13    103.88 o 
  -7   5   3       42.42       61.99      8.67 o 
  -5   5   3    17024.88    17174.37    130.25 o 
  -3   5   3     1904.15     2056.12     21.27 o 
  -1   5   3    56071.74    58227.66    686.76 o 
   1   5   3     3364.70     3327.45     30.59 o 
   3   5   3     6192.31     6310.19     53.53 o 
   5   5   3     7261.51     7001.41     63.36 o 
   7   5   3     2525.63     2484.96     36.85 o 
   9   5   3    10741.33    10921.25    132.87 o 
  11   5   3       86.13       93.65     21.10 o 
 -14   6   3       23.82       28.15     14.67 o 
 -12   6   3    11673.86    11474.58    115.76 o 
 -10   6   3      486.38      482.50     21.01 o 
  -8   6   3    33096.97    32095.91    267.91 o 
  -6   6   3       48.01       93.27      8.97 o 
  -4   6   3     7112.25     7026.16     53.69 o 
  -2   6   3    49230.78    50686.66    338.77 o 
   0   6   3    10302.69    10942.66     70.69 o 
   2   6   3    20296.06    20175.71    126.70 o 
   4   6   3     3489.28     3104.24     35.50 o 
   6   6   3    32222.16    31301.18    218.66 o 
   8   6   3     1706.33     1649.32     36.75 o 
  10   6   3     1984.64     2010.93     45.09 o 
  12   6   3      949.17     1061.39     73.92 o 
 -15   7   3      385.80      403.93     26.63 o 
 -13   7   3      295.69      289.28     21.13 o 
 -11   7   3      804.18      777.78     26.02 o 
  -9   7   3     2188.38     2178.70     36.06 o 
  -7   7   3     3103.15     2983.17     40.50 o 
  -5   7   3     1438.57     1402.98     20.30 o 
  -3   7   3     1068.15     1040.75     14.89 o 
  -1   7   3    14985.82    15118.76    115.45 o 
   1   7   3      491.43      508.46     11.75 o 
   3   7   3       73.76      119.27      8.93 o 
   5   7   3      583.04      585.54     23.44 o 
   7   7   3       58.14       85.01     12.81 o 
   9   7   3     3723.13     3701.63     58.36 o 
  11   7   3      773.88      758.75     39.35 o 
 -14   8   3       83.83       93.47     16.70 o 
 -12   8   3        0.87       -4.17     11.31 o 
 -10   8   3       13.34       10.28     14.06 o 
  -8   8   3      837.89      763.52     21.95 o 
  -6   8   3       51.20       54.76      8.54 o 
  -4   8   3      138.64      158.95      7.39 o 
  -2   8   3      518.98      542.81     11.11 o 
   0   8   3      180.46      182.58      9.91 o 
   2   8   3      671.20      695.02     15.32 o 
   4   8   3      259.08      246.71     12.50 o 
   6   8   3      511.44      530.57     22.10 o 
   8   8   3       46.37       21.33     12.81 o 
  10   8   3       42.08       56.52     16.17 o 
  12   8   3      168.94      138.13     24.47 o 
 -13   9   3      316.35      347.94     22.58 o 
 -11   9   3        7.93        5.20     11.25 o 
  -9   9   3      366.54      374.78     24.02 o 
  -7   9   3      314.64      314.26     19.77 o 
  -5   9   3      824.13      804.25     16.97 o 
  -3   9   3     3898.24     3664.64     35.52 o 
  -1   9   3     4750.40     4644.21     37.46 o 
   1   9   3     2285.17     2111.88     25.63 o 
   3   9   3      266.80      216.81     12.17 o 
   5   9   3      666.88      671.16     22.38 o 
   7   9   3      487.35      483.25     23.00 o 
   9   9   3      491.31      487.03     38.18 o 
  11   9   3      546.31      542.09     34.77 o 
 -14  10   3     1458.18     1646.70     42.10 o 
 -12  10   3      323.58      347.50     21.98 o 
 -10  10   3      731.84      759.50     33.43 o 
  -8  10   3       38.93       28.88      9.70 o 
  -6  10   3     2554.32     2395.53     31.10 o 
  -4  10   3       97.91       81.85      7.29 o 
  -2  10   3      663.86      641.63     14.12 o 
   0  10   3     3824.82     3671.63     36.12 o 
   2  10   3     2633.16     2404.10     30.09 o 
   4  10   3     3801.89     3750.99     48.05 o 
   6  10   3       73.59       68.91     12.43 o 
   8  10   3      113.76      141.76     16.95 o 
  10  10   3        2.98       -5.28     13.88 o 
 -13  11   3       25.05       14.18     13.64 o 
 -11  11   3      307.54      299.16     20.22 o 
  -9  11   3      228.72      249.11     16.51 o 
  -7  11   3        4.25       12.04      8.97 o 
  -5  11   3       53.76       37.04      7.02 o 
  -3  11   3      375.37      311.56     12.00 o 
  -1  11   3      825.55      747.58     16.06 o 
   1  11   3      925.14      899.04     20.57 o 
   3  11   3      177.68      183.50     13.24 o 
   5  11   3        3.05       -1.35      9.68 o 
   7  11   3       50.44       35.96     12.49 o 
   9  11   3      124.49      127.12     18.91 o 
  11  11   3      107.09       90.45     27.59 o 
 -14  12   3       15.82       36.29     15.77 o 
 -12  12   3       10.00        4.32     12.83 o 
 -10  12   3       11.01       13.47     11.17 o 
  -8  12   3        1.24        4.04      9.25 o 
  -6  12   3       14.27       14.31      7.90 o 
  -4  12   3      129.03      143.37     10.11 o 
  -2  12   3       24.32       13.67      6.62 o 
   0  12   3       35.39       21.59      6.97 o 
   2  12   3       15.20       20.51      8.71 o 
   4  12   3        1.27       14.74      9.78 o 
   6  12   3       97.23      113.65     14.39 o 
   8  12   3       28.99        4.97     12.96 o 
  10  12   3       41.69       52.01     16.81 o 
 -13  13   3      128.40      116.55     17.91 o 
 -11  13   3       99.52       76.65     15.73 o 
  -9  13   3      553.37      539.35     23.45 o 
  -7  13   3       58.55       51.92     11.16 o 
  -5  13   3     2374.90     2350.61     29.55 o 
  -3  13   3       82.66       85.67      8.81 o 
  -1  13   3     1227.22     1211.15     21.61 o 
   1  13   3       26.53       22.14      7.69 o 
   3  13   3      626.56      653.56     22.38 o 
   5  13   3      320.50      335.90     19.19 o 
   7  13   3       90.66       72.26     14.71 o 
   9  13   3      440.04      418.81     28.78 o 
  11  13   3        1.08      -18.00     18.00 o 
 -12  14   3     1606.89     1567.05     39.52 o 
 -10  14   3        4.33       -5.47     11.19 o 
  -8  14   3     3223.70     3149.42     47.73 o 
  -6  14   3       14.46       21.18      8.56 o 
  -4  14   3     2133.62     2118.18     30.83 o 
  -2  14   3     2859.34     2799.63     34.72 o 
   0  14   3       91.45       90.07      9.73 o 
   2  14   3     6240.57     6177.83     68.02 o 
   4  14   3        7.19        7.92     10.28 o 
   6  14   3     2826.04     2648.76     47.15 o 
   8  14   3        4.79        4.57     13.79 o 
  10  14   3      560.37      574.79     61.08 o 
 -13  15   3      302.65      291.32     32.13 o 
 -11  15   3       91.62      109.78     18.34 o 
  -9  15   3      100.25      100.06     14.40 o 
  -7  15   3      105.60       96.94     11.86 o 
  -5  15   3     1157.93     1177.81     22.39 o 
  -3  15   3     1579.16     1572.25     26.62 o 
  -1  15   3     1533.46     1534.71     26.28 o 
   1  15   3      249.04      271.49     15.05 o 
   3  15   3       78.68       68.15     11.87 o 
   5  15   3       97.00      113.91     14.73 o 
   7  15   3      128.43      151.85     17.91 o 
   9  15   3      210.76      224.40     22.59 o 
 -12  16   3     2747.92     2579.33     76.02 o 
 -10  16   3     1272.78     1249.20     41.17 o 
  -8  16   3     1931.53     1872.71     38.34 o 
  -6  16   3     2633.48     2581.83     37.41 o 
  -4  16   3     4000.08     4008.33     46.88 o 
  -2  16   3     4118.32     4200.88     47.23 o 
   0  16   3     2607.92     2547.73     35.61 o 
   2  16   3     4332.38     4327.42     75.14 o 
   4  16   3      953.34      932.92     28.38 o 
   6  16   3     2163.93     2018.47     43.49 o 
   8  16   3     1019.46     1022.43     36.21 o 
  10  16   3     1685.73     1676.75     53.60 o 
 -11  17   3     3174.87     3132.46     55.86 o 
  -9  17   3     5438.78     5279.14     92.70 o 
  -7  17   3       31.46       41.54     11.19 o 
  -5  17   3     9364.24     9156.80    120.81 o 
  -3  17   3      127.50      124.06     12.03 o 
  -1  17   3    17308.98    17216.52    132.96 o 
   1  17   3      962.69      926.10     31.40 o 
   3  17   3     2539.61     2537.15     44.43 o 
   5  17   3     2372.92     2384.71     46.25 o 
   7  17   3     1165.26     1131.85     35.58 o 
   9  17   3     6050.46     6518.44     91.87 o 
 -10  18   3      512.96      579.44     31.79 o 
  -8  18   3     7227.68     7180.44     85.26 o 
  -6  18   3     1919.09     1827.47     31.03 o 
  -4  18   3       31.68       27.92     12.69 o 
  -2  18   3     6505.01     6422.99     65.58 o 
   0  18   3        0.65       -1.36      8.81 o 
   2  18   3     1224.97     1233.64     48.39 o 
   4  18   3     3677.97     3710.91     57.88 o 
   6  18   3     7540.72     7769.51     99.23 o 
   8  18   3       69.92       46.91     17.06 o 
 -11  19   3      266.14      330.40     29.95 o 
  -9  19   3       18.34       14.89     13.43 o 
  -7  19   3     2102.40     2093.24     38.24 o 
  -5  19   3      462.04      468.38     20.87 o 
  -3  19   3     1331.10     1311.70     34.02 o 
  -1  19   3      780.86      752.92     37.51 o 
   1  19   3      241.38      235.36     15.80 o 
   3  19   3       26.18       12.59     12.35 o 
   5  19   3      229.19      252.43     21.52 o 
   7  19   3        9.60       46.88     16.71 o 
 -10  20   3      231.17      293.97     23.37 o 
  -8  20   3        6.12        5.85     13.63 o 
  -6  20   3       93.04       94.96     12.57 o 
  -4  20   3       63.74       63.11     11.97 o 
  -2  20   3      107.39       98.69     12.92 o 
   0  20   3      263.44      271.13     17.11 o 
   2  20   3       50.25       39.35     13.71 o 
   4  20   3      180.70      218.50     19.83 o 
   6  20   3        7.49       -2.83     14.71 o 
   8  20   3       21.85       18.57     17.26 o 
  -9  21   3       51.08       72.42     16.62 o 
  -7  21   3      992.97      994.88     33.52 o 
  -5  21   3      110.58      102.93     12.81 o 
  -3  21   3     2706.04     2654.76     42.51 o 
  -1  21   3      122.03      107.34     13.58 o 
   1  21   3     1252.10     1248.42     30.28 o 
   3  21   3      333.14      312.05     22.24 o 
   5  21   3       41.10       59.35     16.80 o 
   7  21   3      614.01      732.04     62.92 o 
  -8  22   3       18.31       -3.43     14.23 o 
  -6  22   3     1183.28     1277.22     37.94 o 
  -4  22   3       76.14       78.49     13.81 o 
  -2  22   3        4.55       -3.74     10.86 o 
   0  22   3     1075.23     1102.26     40.55 o 
   2  22   3       26.84        7.69     14.73 o 
   4  22   3      815.47      890.35     35.83 o 
   6  22   3        7.69      -16.57     16.57 o 
  -7  23   3        6.17       24.73     13.70 o 
  -5  23   3       29.64        7.74     11.37 o 
  -3  23   3      121.49      150.37     15.89 o 
  -1  23   3       34.47        9.24     11.73 o 
   1  23   3        0.09       16.22     13.22 o 
   3  23   3       11.70       26.97     15.36 o 
   5  23   3       67.54       58.74     19.08 o 
  -6  24   3      130.67      144.89     15.84 o 
  -4  24   3       50.12       94.83     15.20 o 
  -2  24   3      380.90      397.84     23.63 o 
   0  24   3      239.33      245.97     33.18 o 
   2  24   3      150.76      151.17     19.66 o 
   4  24   3      184.75      194.95     25.44 o 
  -5  25   3     1239.77     1309.37     37.23 o 
  -3  25   3       27.18       41.06     14.04 o 
  -1  25   3     1425.89     1481.71     46.03 o 
   1  25   3       76.01       68.11     15.45 o 
   3  25   3      551.43      580.37     51.71 o 
  -4  26   3      378.78      430.61     27.06 o 
  -2  26   3        2.86       16.72     13.55 o 
   0  26   3      453.42      482.45     25.57 o 
   2  26   3     1528.68     1653.85     63.53 o 
 -14   0   4     3557.97     3574.27    136.22 o 
 -12   0   4     3143.05     3206.22     70.06 o 
 -10   0   4     2696.90     2668.41     56.12 o 
  -8   0   4    22928.48    22570.19    244.71 o 
  -6   0   4     4766.62     4879.19     62.98 o 
  -4   0   4    46714.27    48212.09    466.87 o 
   0   0   4    42334.75    43860.13    353.51 o 
   2   0   4    32168.37    31553.02    450.99 o 
   4   0   4      233.45      288.68     27.82 o 
   6   0   4     4744.48     4581.77    112.46 o 
   8   0   4     1284.27     1262.54     64.92 o 
  10   0   4    12904.36    13021.88    264.33 o 
 -15   1   4     3570.40     3682.47     61.43 o 
 -13   1   4      202.52      204.88     17.93 o 
 -11   1   4     1523.77     1435.93     31.29 o 
  -9   1   4      282.86      285.91     14.74 o 
  -7   1   4    14155.75    13967.14    110.56 o 
  -5   1   4       13.74       39.53      5.95 o 
  -3   1   4        7.69        8.74      8.12 o 
  -1   1   4    21271.89    21518.79    321.14 o 
   1   1   4       50.50       73.95      9.51 o 
   3   1   4    13986.80    13631.64    153.71 o 
   5   1   4        9.98      -11.59     11.87 o 
   7   1   4     2109.48     2184.83     55.33 o 
   9   1   4      439.07      412.04     27.87 o 
  11   1   4     1829.44     1833.14     47.40 o 
 -14   2   4      313.37      344.87     22.74 o 
 -12   2   4       28.70       38.27     12.15 o 
 -10   2   4        5.57       -8.69      8.69 o 
  -8   2   4        6.02        2.35      7.35 o 
  -6   2   4      330.29      309.29     10.69 o 
  -4   2   4      446.01      441.75      9.29 o 
  -2   2   4      271.29      271.06      8.49 o 
   0   2   4      320.13      337.86     23.77 o 
   2   2   4      216.53      220.11     14.33 o 
   4   2   4        0.24        4.55     11.04 o 
   6   2   4      146.04      143.86     25.51 o 
   8   2   4       47.49       47.69     15.34 o 
  10   2   4        0.31       10.52     16.95 o 
 -15   3   4     1148.95     1174.61     36.34 o 
 -13   3   4       43.44       13.51     13.34 o 
 -11   3   4      853.21      855.46     24.39 o 
  -9   3   4      232.17      171.67     12.58 o 
  -7   3   4     5189.91     5134.68     50.32 o 
  -5   3   4        3.08        8.20      5.39 o 
  -3   3   4      327.13      303.76     19.71 o 
  -1   3   4     6011.43     6292.57     74.26 o 
   1   3   4     1109.85     1026.66     29.95 o 
   3   3   4     1767.79     1790.19     37.29 o 
   5   3   4      218.05      207.84     35.36 o 
   7   3   4      958.64      914.90     31.40 o 
   9   3   4       36.61       14.17     15.37 o 
  11   3   4       21.95      -16.95     16.95 o 
 -14   4   4       24.07       17.23     13.31 o 
 -12   4   4      179.22      195.63     19.91 o 
 -10   4   4       69.34       61.30     10.67 o 
  -8   4   4        2.87       15.70      7.74 o 
  -6   4   4     4134.96     4081.85     40.20 o 
  -4   4   4     4151.83     4071.17     59.19 o 
  -2   4   4     4448.00     4372.49     60.25 o 
   0   4   4        3.29       14.92      3.57 o 
   2   4   4      266.17      239.41     15.17 o 
   4   4   4      243.40      183.82     16.27 o 
   6   4   4        3.37        2.62     10.47 o 
   8   4   4      205.43      204.97     20.92 o 
  10   4   4     1156.94     1096.39     41.10 o 
 -13   5   4        9.26       15.08     12.65 o 
 -11   5   4       55.38       49.40     11.54 o 
  -9   5   4       43.08       30.54      9.41 o 
  -7   5   4      550.69      496.41     15.19 o 
  -5   5   4      221.67      209.81     13.11 o 
  -3   5   4      394.93      412.43     13.55 o 
  -1   5   4      657.55      615.78     14.14 o 
   1   5   4      999.51      896.10     18.65 o 
   3   5   4       93.70       81.02     10.71 o 
   5   5   4       50.57       53.91     12.01 o 
   7   5   4       80.01       63.36     14.88 o 
   9   5   4      586.62      610.73     32.74 o 
  11   5   4       49.57       50.13     19.85 o 
 -14   6   4       36.35       30.88     14.47 o 
 -12   6   4       53.88       64.87     13.31 o 
 -10   6   4      370.41      364.91     18.13 o 
  -8   6   4       78.13       83.86      9.83 o 
  -6   6   4        3.62        5.89      6.24 o 
  -4   6   4       25.85       32.61      6.82 o 
  -2   6   4       51.58       58.70      9.12 o 
   0   6   4        6.41        6.91      6.09 o 
   2   6   4        2.36       11.63      7.57 o 
   4   6   4       17.57       19.15      9.98 o 
   6   6   4      140.94      127.54     15.83 o 
   8   6   4       23.10       42.91     15.37 o 
  10   6   4        0.11      -18.32     18.32 o 
 -13   7   4       45.58       54.83     15.56 o 
 -11   7   4     1053.25     1020.31     27.62 o 
  -9   7   4      218.67      214.40     14.24 o 
  -7   7   4        1.83        6.00      8.53 o 
  -5   7   4     1123.18     1066.11     21.08 o 
  -3   7   4       14.11       11.80      5.39 o 
  -1   7   4       84.50       81.05     10.13 o 
   1   7   4        0.65        5.41      7.36 o 
   3   7   4      829.79      824.46     22.97 o 
   5   7   4      909.52      880.29     28.11 o 
   7   7   4      786.35      758.85     31.46 o 
   9   7   4       52.25       41.83     16.71 o 
  11   7   4        2.32       -8.93     18.24 o 
 -14   8   4     1610.17     1605.24     39.92 o 
 -12   8   4      113.86      133.07     15.54 o 
 -10   8   4       28.54       32.32     10.77 o 
  -8   8   4     6628.85     6478.24     66.21 o 
  -6   8   4     1564.48     1540.27     24.17 o 
  -4   8   4     1843.24     1962.56     29.93 o 
  -2   8   4      944.23      826.61     27.05 o 
   0   8   4     3654.42     3673.10     47.34 o 
   2   8   4      360.34      362.82     16.90 o 
   4   8   4     1023.91      964.81     27.66 o 
   6   8   4     3401.51     3263.82     56.37 o 
   8   8   4     1009.91     1040.76     36.51 o 
  10   8   4     2053.97     2154.29     56.32 o 
 -13   9   4       40.11       48.75     14.16 o 
 -11   9   4     2954.31     2863.94     46.25 o 
  -9   9   4      404.01      390.56     25.90 o 
  -7   9   4     1823.21     1813.26     29.07 o 
  -5   9   4     2501.93     2467.57     48.19 o 
  -3   9   4        1.32       13.57      7.06 o 
  -1   9   4      613.26      617.01     19.89 o 
   1   9   4      107.89      101.31     10.67 o 
   3   9   4     3627.43     3566.14     51.51 o 
   5   9   4     1934.57     1890.94     45.10 o 
   7   9   4     1063.02      966.06     34.10 o 
   9   9   4      759.77      777.34     46.32 o 
 -14  10   4       68.50       59.08     17.24 o 
 -12  10   4      691.55      597.30     26.34 o 
 -10  10   4     1247.97     1175.06     29.01 o 
  -8  10   4     2030.20     1974.90     33.16 o 
  -6  10   4      610.88      643.88     17.92 o 
  -4  10   4     2317.61     2327.71     26.31 o 
  -2  10   4      869.63      872.90     20.87 o 
   0  10   4     1829.07     1861.05     31.51 o 
   2  10   4     1469.77     1400.46     36.33 o 
   4  10   4     1227.30     1143.14     30.78 o 
   6  10   4      633.87      523.07     27.13 o 
   8  10   4      323.93      268.52     23.85 o 
  10  10   4      661.07      635.21     46.43 o 
 -13  11   4        5.30        8.93     12.73 o 
 -11  11   4     6922.95     6793.17     79.28 o 
  -9  11   4      753.67      744.92     23.73 o 
  -7  11   4    12431.69    12099.06    106.20 o 
  -5  11   4     5553.46     5585.31     56.13 o 
  -3  11   4     1527.58     1589.65     37.37 o 
  -1  11   4    14264.90    14456.07    137.19 o 
   1  11   4     2793.94     2751.83     42.48 o 
   3  11   4    22075.63    21692.85    203.04 o 
   5  11   4      171.59      167.85     16.95 o 
   7  11   4     4363.88     4290.29     72.14 o 
   9  11   4     2714.23     2678.63     74.48 o 
 -12  12   4       50.97       56.45     16.50 o 
 -10  12   4       15.80       26.02     11.37 o 
  -8  12   4    15665.71    15166.17    131.89 o 
  -6  12   4        8.80       -1.66     10.54 o 
  -4  12   4     6544.10     6582.40     76.91 o 
  -2  12   4     2223.04     2209.64     32.91 o 
   0  12   4    17407.87    17545.54    164.68 o 
   2  12   4     2157.41     2111.70     39.67 o 
   4  12   4       24.23       42.26     12.45 o 
   6  12   4     3782.88     3800.84     65.33 o 
   8  12   4      309.29      309.58     25.79 o 
  10  12   4     6094.73     6394.22    157.21 o 
 -13  13   4     1455.51     1543.65     45.01 o 
 -11  13   4      495.78      445.51     23.41 o 
  -9  13   4      741.82      712.13     25.08 o 
  -7  13   4      363.08      371.93     17.77 o 
  -5  13   4       32.62       24.91      7.61 o 
  -3  13   4     1085.05     1091.87     21.99 o 
  -1  13   4      116.63      125.78     21.72 o 
   1  13   4      173.29      181.78     15.13 o 
   3  13   4     3823.90     3719.04     57.93 o 
   5  13   4     3414.06     3342.37     59.27 o 
   7  13   4      121.40       93.13     18.24 o 
   9  13   4      219.76      203.38     24.77 o 
 -12  14   4       22.70       22.43     16.40 o 
 -10  14   4       18.95       19.84     11.84 o 
  -8  14   4        3.88       12.62     10.34 o 
  -6  14   4        2.15       -0.18      8.96 o 
  -4  14   4      399.30      371.66     16.16 o 
  -2  14   4       47.49       29.55      8.47 o 
   0  14   4       43.24       39.18     17.27 o 
   2  14   4      100.74       98.58     14.21 o 
   4  14   4       48.45       51.26     14.21 o 
   6  14   4       88.49       99.95     17.84 o 
   8  14   4       40.63       78.26     18.91 o 
 -11  15   4      455.89      434.09     23.96 o 
  -9  15   4     1710.03     1759.97     36.36 o 
  -7  15   4       42.86       44.12     11.44 o 
  -5  15   4       19.48       14.55      8.31 o 
  -3  15   4     1192.26     1218.55     27.96 o 
  -1  15   4        0.00        8.39     10.47 o 
   1  15   4     1241.56     1230.39     32.28 o 
   3  15   4      523.92      449.10     24.50 o 
   5  15   4     2494.53     2602.42     75.07 o 
   7  15   4      101.91       90.38     18.96 o 
   9  15   4        4.66      -16.81     21.31 o 
 -12  16   4      992.17     1044.20     39.32 o 
 -10  16   4      625.58      626.08     27.00 o 
  -8  16   4      744.45      763.81     26.77 o 
  -6  16   4     2631.27     2577.59     41.03 o 
  -4  16   4       21.58        9.09     11.21 o 
  -2  16   4      269.88      283.03     18.91 o 
   0  16   4       22.95       21.83     12.62 o 
   2  16   4     1563.16     1531.38     38.49 o 
   4  16   4       17.09        1.31     13.54 o 
   6  16   4       49.25       38.98     16.28 o 
   8  16   4     1815.45     1893.68     53.03 o 
 -11  17   4       70.89       72.52     15.32 o 
  -9  17   4      245.80      231.27     18.46 o 
  -7  17   4       32.24       38.01     11.91 o 
  -5  17   4      290.10      279.66     15.32 o 
  -3  17   4      204.71      202.59     14.57 o 
  -1  17   4      440.10      423.49     18.95 o 
   1  17   4       39.69       29.97     12.93 o 
   3  17   4       45.44       30.09     14.63 o 
   5  17   4     1099.81     1115.97     38.54 o 
   7  17   4       71.89       63.39     18.86 o 
 -10  18   4       76.24       71.92     15.28 o 
  -8  18   4       98.52       77.30     14.21 o 
  -6  18   4       52.95       54.65     11.41 o 
  -4  18   4       27.58       26.79     10.93 o 
  -2  18   4       59.62       61.85     11.52 o 
   0  18   4      158.27      178.41     17.79 o 
   2  18   4        0.93       -9.32     12.41 o 
   4  18   4      200.19      215.75     21.82 o 
   6  18   4       29.09       31.71     17.79 o 
  -9  19   4      131.11      146.65     17.31 o 
  -7  19   4      800.16      824.94     28.75 o 
  -5  19   4      510.71      475.41     22.34 o 
  -3  19   4      348.92      332.70     18.96 o 
  -1  19   4     1566.24     1610.08     36.72 o 
   1  19   4       10.12       27.52     13.82 o 
   3  19   4      958.34      919.54     34.48 o 
   5  19   4      111.18       76.06     18.51 o 
   7  19   4      994.34      944.70     43.69 o 
 -10  20   4      122.06      119.16     26.63 o 
  -8  20   4      846.78      882.09     31.68 o 
  -6  20   4      256.29      263.70     18.95 o 
  -4  20   4     3288.02     3322.06     51.01 o 
  -2  20   4       59.40       66.19     12.64 o 
   0  20   4      769.79      741.76     45.14 o 
   2  20   4      316.12      361.45     25.62 o 
   4  20   4       46.74       36.71     16.73 o 
   6  20   4      493.82      594.11     36.06 o 
  -9  21   4      950.56      839.86     41.50 o 
  -7  21   4       79.86       64.10     16.36 o 
  -5  21   4      585.91      606.38     30.38 o 
  -3  21   4      925.72      893.52     28.59 o 
  -1  21   4       29.88       35.96     12.76 o 
   1  21   4     1360.57     1287.95     40.20 o 
   3  21   4       37.75       40.99     17.17 o 
   5  21   4      674.71      677.87     72.22 o 
  -8  22   4     2891.27     2923.48    112.76 o 
  -6  22   4      733.13      732.42     27.34 o 
  -4  22   4     2038.07     2033.76     42.16 o 
  -2  22   4     1274.81     1223.55     32.67 o 
   0  22   4     2421.83     2319.99     54.11 o 
   2  22   4     1137.86     1083.93     47.56 o 
   4  22   4     1383.23     1334.44     90.45 o 
  -7  23   4     3014.49     3008.09     82.33 o 
  -5  23   4      130.45      121.52     27.85 o 
  -3  23   4        2.09       13.42     12.93 o 
  -1  23   4     3436.97     3423.61     71.45 o 
   1  23   4        1.41       44.06     17.40 o 
   3  23   4     4124.81     4086.52     93.73 o 
  -6  24   4      264.82      279.26     26.71 o 
  -4  24   4     1257.75     1291.07     35.99 o 
  -2  24   4     4213.61     4444.06     65.42 o 
   0  24   4     1539.76     1675.90     48.94 o 
   2  24   4      518.12      516.34     44.44 o 
  -3  25   4      128.28      134.61     17.74 o 
  -1  25   4      400.13      430.40     25.27 o 
 -14   0   5       54.19       56.86     19.62 o 
 -12   0   5        0.82        7.52     30.14 o 
 -10   0   5       10.57        4.16     11.70 o 
  -8   0   5        9.89        6.96     16.23 o 
  -6   0   5      155.81      157.67     17.39 o 
  -4   0   5       38.46       38.26      8.12 o 
   0   0   5       11.68        1.38      6.41 o 
   2   0   5       15.46        8.12     13.91 o 
   4   0   5       10.24       11.59     17.39 o 
   6   0   5      226.96      266.65     35.94 o 
   8   0   5       17.14       40.58     27.82 o 
  10   0   5       87.18      115.98     26.23 o 
 -13   1   5        8.67       -4.51     10.86 o 
 -11   1   5      197.04      208.62     14.80 o 
  -9   1   5       99.13      108.26     13.01 o 
  -7   1   5       37.56       31.00     11.04 o 
  -5   1   5      349.68      352.97     26.09 o 
  -3   1   5      181.12      179.70     10.43 o 
  -1   1   5      383.63      388.80     34.20 o 
   1   1   5        1.94       11.96     15.07 o 
   3   1   5        0.13       -2.90     10.66 o 
   5   1   5       73.25       71.64     15.97 o 
   7   1   5       24.37       37.86     21.45 o 
   9   1   5       69.89       45.84     18.05 o 
 -14   2   5     1001.55     1034.32     30.65 o 
 -12   2   5      390.11      379.38     19.48 o 
 -10   2   5      248.65      261.76     14.44 o 
  -8   2   5      185.45      225.30     15.49 o 
  -6   2   5      366.62      379.25     17.61 o 
  -4   2   5      176.72      185.50     15.07 o 
  -2   2   5      574.36      599.07     31.88 o 
   0   2   5     4006.89     4044.30     49.53 o 
   2   2   5     1192.71     1221.79     29.91 o 
   4   2   5     1419.54     1439.64     45.79 o 
   6   2   5       19.32       24.64     12.41 o 
   8   2   5       73.20       56.43     16.48 o 
 -13   3   5      788.41      789.03     26.18 o 
 -11   3   5     1017.22     1028.59     25.39 o 
  -9   3   5        2.73        6.50      9.49 o 
  -7   3   5     2958.31     2996.02     38.65 o 
  -5   3   5       87.52       88.82      9.74 o 
  -3   3   5     4583.15     4796.04     97.39 o 
  -1   3   5      103.84      115.94     16.23 o 
   1   3   5      462.68      452.56     17.59 o 
   3   3   5     2056.30     2030.38     42.98 o 
   5   3   5      104.74       95.00     14.02 o 
   7   3   5      946.56      991.88     58.90 o 
   9   3   5       76.48       48.84     17.62 o 
 -14   4   5      224.96      209.43     18.51 o 
 -12   4   5        3.56       -5.63     10.28 o 
 -10   4   5        5.67        8.27     13.97 o 
  -8   4   5      361.41      366.97     16.84 o 
  -6   4   5       97.72      118.88     12.22 o 
  -4   4   5       26.64       33.62     11.59 o 
  -2   4   5       10.85       37.10     11.59 o 
   0   4   5       71.59       84.75      7.32 o 
   2   4   5       13.73       13.14      8.03 o 
   4   4   5      283.26      301.48     49.47 o 
   6   4   5      101.57       93.22     15.30 o 
   8   4   5      224.46      185.17     21.60 o 
 -13   5   5     2909.84     2878.62     54.38 o 
 -11   5   5     2746.37     2673.44     41.00 o 
  -9   5   5       42.37       54.53     14.49 o 
  -7   5   5    15543.98    15444.88    140.96 o 
  -5   5   5     1515.23     1542.57     29.80 o 
  -3   5   5    15056.55    15245.52    231.87 o 
  -1   5   5      485.07      439.40     26.67 o 
   1   5   5     4760.68     4720.46     61.31 o 
   3   5   5     7527.60     7544.88     83.84 o 
   5   5   5     1385.66     1335.57     46.73 o 
   7   5   5     4869.18     4770.84     75.13 o 
   9   5   5      167.01      180.72     22.74 o 
 -14   6   5     7173.84     7165.33    101.45 o 
 -12   6   5      102.71       74.97     16.06 o 
 -10   6   5     9684.39     9373.78    105.28 o 
  -8   6   5       19.30       25.58     10.00 o 
  -6   6   5     8262.91     8285.01     82.19 o 
  -4   6   5    22799.32    23283.57    213.75 o 
  -2   6   5       58.11       53.33     15.07 o 
   0   6   5     8718.09     9189.19     86.83 o 
   2   6   5      133.37      129.68     11.73 o 
   4   6   5    23543.96    23489.72    218.00 o 
   6   6   5        5.22       12.50     13.72 o 
   8   6   5      853.48      919.39     36.58 o 
 -13   7   5      467.94      470.96     28.10 o 
 -11   7   5       50.96       70.40     14.70 o 
  -9   7   5     1543.76     1514.12     40.44 o 
  -7   7   5     4318.45     4373.50     54.98 o 
  -5   7   5      206.82      201.45     12.91 o 
  -3   7   5     3278.69     3469.30     38.64 o 
  -1   7   5      560.06      585.78     26.16 o 
   1   7   5      318.86      340.12     14.80 o 
   3   7   5     1383.95     1420.19     31.18 o 
   5   7   5       58.56       36.81     13.08 o 
   7   7   5     1447.69     1395.05     40.60 o 
   9   7   5      937.44      999.85     40.20 o 
 -12   8   5       46.32       42.74     17.25 o 
 -10   8   5      347.37      355.95     21.51 o 
  -8   8   5        7.59        5.39     10.00 o 
  -6   8   5       52.62       49.25      9.76 o 
  -4   8   5      356.08      379.48     14.67 o 
  -2   8   5      187.94      196.84      8.78 o 
   0   8   5      427.56      467.15     16.27 o 
   2   8   5       69.66       75.61     10.88 o 
   4   8   5       70.73       73.67     13.76 o 
   6   8   5        9.59       27.18     13.70 o 
   8   8   5        2.92      -11.61     14.02 o 
 -13   9   5      152.45      166.57     20.44 o 
 -11   9   5      114.36      128.69     35.25 o 
  -9   9   5      709.84      713.07     32.50 o 
  -7   9   5      940.00      973.21     36.19 o 
  -5   9   5     1329.72     1241.71     25.73 o 
  -3   9   5      956.82     1002.73     21.75 o 
  -1   9   5      923.47      886.02     26.57 o 
   1   9   5        0.32       -4.52      8.65 o 
   3   9   5      336.84      355.79     19.35 o 
   5   9   5      489.76      489.49     25.63 o 
   7   9   5      402.30      415.05     27.20 o 
   9   9   5      401.49      388.81     29.65 o 
 -12  10   5      739.16      795.63     34.79 o 
 -10  10   5        1.14        7.25     12.26 o 
  -8  10   5      863.12      800.84     28.63 o 
  -6  10   5       12.35       21.41      9.71 o 
  -4  10   5        3.01       -5.26      8.13 o 
  -2  10   5     1406.50     1373.04     29.91 o 
   0  10   5      524.13      493.29     20.36 o 
   2  10   5     1680.60     1722.93     34.16 o 
   4  10   5      283.47      289.58     19.80 o 
   6  10   5      484.96      521.15     30.20 o 
   8  10   5       23.74       42.66     17.12 o 
 -13  11   5        4.40       -5.53     14.49 o 
 -11  11   5       18.05       23.21     20.23 o 
  -9  11   5      104.49      103.46     22.75 o 
  -7  11   5        7.33        1.77     14.06 o 
  -5  11   5      201.38      209.79     14.60 o 
  -3  11   5       22.84       26.52      7.67 o 
  -1  11   5      226.91      213.72     13.99 o 
   1  11   5       20.14       19.61     10.68 o 
   3  11   5       74.20       83.29     24.09 o 
   5  11   5       35.77       19.11     14.02 o 
   7  11   5       14.67       30.58     15.37 o 
 -12  12   5       38.34       46.60     16.40 o 
 -10  12   5        0.26       -3.23     12.68 o 
  -8  12   5       24.80       14.65     11.81 o 
  -6  12   5       35.57       40.31     11.11 o 
  -4  12   5       61.75       68.22     11.99 o 
  -2  12   5       17.33       23.66      9.37 o 
   0  12   5        0.01        2.22     12.82 o 
   2  12   5        0.55      -10.00     10.00 o 
   4  12   5       59.92       65.22     14.63 o 
   6  12   5       64.80       68.33     16.71 o 
   8  12   5       59.81       71.10     19.73 o 
 -11  13   5      600.15      635.30     31.33 o 
  -9  13   5       77.57       51.46     14.70 o 
  -7  13   5      413.93      358.93     20.97 o 
  -5  13   5       24.21       16.52     10.74 o 
  -3  13   5     1286.88     1315.25     34.43 o 
  -1  13   5        1.74        1.16      9.53 o 
   1  13   5      329.76      279.14     18.06 o 
   3  13   5      501.20      511.52     27.38 o 
   5  13   5        2.11       -8.51     12.78 o 
   7  13   5      354.07      398.85     29.23 o 
 -12  14   5        2.22       -8.82     18.80 o 
 -10  14   5      579.49      538.66     33.78 o 
  -8  14   5      185.67      178.54     18.72 o 
  -6  14   5     1545.52     1535.76     53.20 o 
  -4  14   5      414.27      395.29     27.11 o 
  -2  14   5        2.78       -3.82      9.86 o 
   0  14   5     6008.25     5872.44     74.37 o 
   2  14   5      376.26      400.08     24.84 o 
   4  14   5     1446.70     1413.64     38.74 o 
   6  14   5      227.56      195.09     21.78 o 
 -11  15   5      248.63      251.82     23.20 o 
  -9  15   5      163.41      129.61     18.05 o 
  -7  15   5       93.94      134.61     16.79 o 
  -5  15   5      290.63      294.79     20.01 o 
  -3  15   5     1125.02     1127.60     30.28 o 
  -1  15   5      999.07      941.17     28.91 o 
   1  15   5        3.76        3.07     11.52 o 
   3  15   5      561.78      590.03     30.59 o 
   5  15   5      680.27      639.15     31.82 o 
   7  15   5       11.90       16.56     26.58 o 
 -10  16   5     1176.71     1153.67     51.40 o 
  -8  16   5     1615.33     1644.97     56.80 o 
  -6  16   5     1962.72     1913.40     66.24 o 
  -4  16   5     2363.57     2323.11     49.87 o 
  -2  16   5      967.17      921.48     28.51 o 
   0  16   5     2119.24     2031.58     42.23 o 
   2  16   5      954.08      866.97     54.43 o 
   4  16   5     2011.99     1992.84     47.69 o 
   6  16   5      643.41      655.51     34.55 o 
  -9  17   5       11.94       31.41     15.55 o 
  -7  17   5     6717.59     6945.95     93.14 o 
  -5  17   5      432.85      458.14     24.31 o 
  -3  17   5     7982.05     7853.13     96.16 o 
  -1  17   5       26.05       29.21     13.35 o 
   1  17   5     1900.16     1836.97     42.23 o 
   3  17   5     4520.99     4625.04    122.88 o 
   5  17   5      447.09      412.63     28.49 o 
  -8  18   5      488.93      545.23     30.34 o 
  -6  18   5      991.91      922.50     32.00 o 
  -4  18   5     2301.93     2327.89     41.75 o 
  -2  18   5     1191.40     1257.23     36.19 o 
   0  18   5     1629.94     1617.10     40.87 o 
   2  18   5      843.75      802.38     39.65 o 
   4  18   5     5188.17     5228.72    200.31 o 
  -9  19   5      880.04      883.87     38.74 o 
  -7  19   5      238.68      224.85     21.84 o 
  -5  19   5      223.48      220.45     18.08 o 
  -3  19   5      555.54      560.00     30.87 o 
  -1  19   5     1232.67     1192.40     36.18 o 
   1  19   5        9.03       -9.36     12.97 o 
   3  19   5      274.40      289.47     24.21 o 
  -8  20   5      205.61      218.65     24.43 o 
  -6  20   5       85.10      118.76     20.92 o 
  -4  20   5        3.78       -2.21     11.79 o 
  -2  20   5      129.66      145.66     18.49 o 
   0  20   5        6.53      -13.46     13.46 o 
   2  20   5       52.48       48.17     16.45 o 
  -7  21   5        1.01       -0.44     15.37 o 
  -5  21   5     1275.37     1293.95     35.00 o 
  -3  21   5      122.33      151.86     18.96 o 
  -1  21   5     1205.83     1246.88     39.46 o 
   1  21   5      185.18      198.85     26.92 o 
  -6  22   5        6.35       15.32     20.60 o 
  -4  22   5      332.51      363.08     22.95 o 
  -2  22   5      514.99      626.03     36.07 o 
   0  22   5      266.64      292.38     25.05 o 
  -3  23   5      177.69      170.53     21.44 o 
  -1  23   5      330.96      316.28     26.28 o 
 -12   0   6     1405.89     1293.84     63.76 o 
 -10   0   6    17244.00    17420.47    292.16 o 
  -8   0   6       76.10       85.79     19.71 o 
  -6   0   6     7536.01     7803.62    131.01 o 
  -4   0   6     1615.49     1652.08     35.94 o 
   0   0   6      858.52      839.37     31.30 o 
   2   0   6      280.90      289.84     27.82 o 
   4   0   6    11940.92    12111.78    219.12 o 
   6   0   6       69.36       82.44     19.15 o 
   8   0   6     6383.62     6077.34    165.79 o 
 -13   1   6     3563.56     3422.94     76.65 o 
 -11   1   6       83.28       83.37     18.80 o 
  -9   1   6     1416.52     1387.75     38.53 o 
  -7   1   6      755.29      746.46     24.99 o 
  -5   1   6      396.68      393.59     14.69 o 
  -3   1   6     6365.38     6641.95    104.34 o 
  -1   1   6      253.46      235.82     11.39 o 
   1   1   6     5661.40     5677.23    103.54 o 
   3   1   6      996.88     1002.01     27.68 o 
   5   1   6     3887.23     3794.43     60.69 o 
   7   1   6     1821.94     1750.69     46.20 o 
 -12   2   6        0.26       21.97     16.79 o 
 -10   2   6       98.12      104.87     18.43 o 
  -8   2   6      200.79      211.77     18.04 o 
  -6   2   6      103.03      114.75     16.23 o 
  -4   2   6       25.97       46.37     11.59 o 
  -2   2   6       74.62       93.91     12.75 o 
   0   2   6       93.02      102.82     11.04 o 
   2   2   6        1.03       -2.50      8.49 o 
   4   2   6       65.67       65.17     13.29 o 
   6   2   6        0.27       -1.34     12.86 o 
 -13   3   6     1478.00     1532.33     68.40 o 
 -11   3   6      183.39      198.10     22.91 o 
  -9   3   6      664.71      667.76     30.72 o 
  -7   3   6      310.76      292.60     18.32 o 
  -5   3   6      151.89      178.13     11.13 o 
  -3   3   6      816.54      864.88     31.30 o 
  -1   3   6       42.54       71.88     15.07 o 
   1   3   6     1537.72     1622.39     27.01 o 
   3   3   6      816.91      823.28     25.10 o 
   5   3   6     1191.89     1148.48     33.88 o 
   7   3   6      240.21      240.30     31.77 o 
 -12   4   6       80.50       68.50     19.25 o 
 -10   4   6     1106.40     1078.38     37.29 o 
  -8   4   6     2576.04     2606.27     49.93 o 
  -6   4   6      217.17      215.30     16.81 o 
  -4   4   6        5.22        8.12     12.75 o 
   0   4   6      844.72      865.17     26.09 o 
   2   4   6       56.59       48.04     10.38 o 
   4   4   6      533.12      545.30     24.43 o 
   6   4   6     1419.66     1435.69     47.53 o 
 -13   5   6      121.55      147.52     33.04 o 
 -11   5   6      165.68      154.57     21.71 o 
  -9   5   6        9.37       11.30     13.04 o 
  -7   5   6      177.27      152.02     15.51 o 
  -5   5   6      378.13      374.68     16.69 o 
  -3   5   6      195.50      207.52     20.87 o 
  -1   5   6        7.93       -2.32      7.72 o 
   1   5   6       52.05       42.26      8.69 o 
   3   5   6     1048.05     1108.98     28.46 o 
   5   5   6      223.12      220.83     20.63 o 
   7   5   6       16.29       16.46     22.90 o 
 -12   6   6      193.40      195.96     24.99 o 
 -10   6   6       26.45       15.10     20.29 o 
  -8   6   6       15.00       25.51     13.12 o 
  -6   6   6       32.81       20.96     16.23 o 
  -4   6   6        3.38       -5.80     13.91 o 
  -2   6   6       16.88       22.03     15.07 o 
   0   6   6       32.20       21.40     11.59 o 
   2   6   6       12.52       23.71      9.89 o 
   4   6   6       32.62       35.08     12.78 o 
   6   6   6        2.98        8.22     13.93 o 
 -11   7   6        6.37       16.23     23.19 o 
  -9   7   6      219.99      228.93     39.42 o 
  -7   7   6       15.53       11.59     20.87 o 
  -5   7   6       34.69       24.57     10.28 o 
  -3   7   6      510.40      556.64     17.55 o 
  -1   7   6      335.79      336.93     38.26 o 
   1   7   6      198.32      213.06     12.91 o 
   3   7   6       29.46       39.83     11.76 o 
   5   7   6      205.82      204.00     19.39 o 
   7   7   6       95.75       48.05     16.71 o 
 -12   8   6      232.97      242.28     27.02 o 
 -10   8   6      423.83      428.13     49.85 o 
  -8   8   6      191.16      199.62     20.45 o 
  -6   8   6     4700.97     4636.10     69.49 o 
  -4   8   6      371.07      383.21     22.03 o 
  -2   8   6      782.69      767.45     48.69 o 
   0   8   6     1201.28     1183.28     23.05 o 
   2   8   6        5.37        2.50      9.51 o 
   4   8   6      568.28      511.59     24.90 o 
   6   8   6       52.28       25.82     21.11 o 
 -11   9   6       23.44       12.92     16.81 o 
  -9   9   6     1721.50     1680.30     49.85 o 
  -7   9   6       39.09       34.68     16.81 o 
  -5   9   6        0.74       -0.77     10.86 o 
  -3   9   6     2971.15     2915.92     48.19 o 
  -1   9   6      579.11      598.45     40.58 o 
   1   9   6      634.62      628.27     23.20 o 
   3   9   6       15.34       25.35     11.93 o 
   5   9   6      369.32      382.25     23.96 o 
 -12  10   6      483.61      483.45     51.01 o 
 -10  10   6      703.31      758.55     36.46 o 
  -8  10   6      143.18      160.90     23.19 o 
  -6  10   6      883.61      939.10     49.27 o 
  -4  10   6      831.90      771.31     27.02 o 
  -2  10   6      919.98      870.04     40.58 o 
   0  10   6      434.13      372.31     16.36 o 
   2  10   6      691.52      631.45     38.44 o 
   4  10   6      546.49      530.30     26.46 o 
   6  10   6      200.45      167.99     20.02 o 
 -11  11   6     1384.54     1307.59     46.71 o 
  -9  11   6     4361.75     4130.25     78.03 o 
  -7  11   6      609.61      603.24     29.80 o 
  -5  11   6     1768.80     1809.46     42.33 o 
  -3  11   6    13742.44    13852.63    161.70 o 
  -1  11   6      124.52      118.47     11.45 o 
   1  11   6     6518.68     6460.64     76.73 o 
   3  11   6      111.41      105.34     15.28 o 
   5  11   6     4039.67     4046.15     67.76 o 
 -10  12   6     3544.16     3466.81     74.26 o 
  -8  12   6      215.97      195.47     22.44 o 
  -6  12   6     4945.53     5030.11     81.38 o 
  -4  12   6      634.77      606.98     28.41 o 
  -2  12   6     9110.07     9245.56     95.91 o 
   0  12   6     1327.96     1382.99     30.41 o 
   2  12   6      697.98      668.19     25.82 o 
   4  12   6     3284.45     3434.89     59.86 o 
  -9  13   6      143.52      127.16     20.80 o 
  -7  13   6     1006.32     1027.28     50.43 o 
  -5  13   6       44.12       45.12     15.32 o 
  -3  13   6     2214.12     2168.56     49.29 o 
  -1  13   6     1212.14     1163.18     28.02 o 
   1  13   6      434.16      416.99     21.23 o 
   3  13   6      388.85      443.11     33.67 o 
   5  13   6      268.00      270.93     22.90 o 
 -10  14   6      128.84      139.60     23.73 o 
  -8  14   6        1.88       -4.61     16.33 o 
  -6  14   6       38.76       35.76     15.84 o 
  -4  14   6        0.42       11.00     14.19 o 
  -2  14   6       26.37       42.19     11.49 o 
   0  14   6        1.95       -1.41     10.92 o 
   2  14   6        4.47        7.68     12.62 o 
   4  14   6      158.56      168.33     28.64 o 
  -9  15   6       77.47       74.70     20.87 o 
  -7  15   6      404.05      440.26     30.54 o 
  -5  15   6      478.25      495.18     27.87 o 
  -3  15   6      329.70      299.02     16.13 o 
  -1  15   6     1493.08     1599.18     35.54 o 
   1  15   6       89.59       48.98     16.60 o 
   3  15   6      399.55      405.81     33.35 o 
  -8  16   6      876.53      934.75     32.27 o 
  -6  16   6      347.82      368.01     22.54 o 
  -4  16   6     1217.86     1208.39     40.25 o 
  -2  16   6        8.13       16.15     10.00 o 
   0  16   6        4.86       17.06     11.94 o 
   2  16   6      416.00      482.68     32.61 o 
  -7  17   6      210.70      242.20     22.11 o 
  -5  17   6      100.00       98.35     16.23 o 
  -3  17   6       91.81       91.98     13.19 o 
  -1  17   6      191.30      183.20     17.75 o 
   1  17   6       34.17       39.83     14.09 o 
   3  17   6       10.32       -9.71     14.21 o 
  -6  18   6       40.42       46.41     17.22 o 
  -4  18   6        0.54       23.05     14.46 o 
  -2  18   6      110.16      111.23     16.36 o 
   0  18   6       86.76       82.13     16.09 o 
   2  18   6       40.76       19.57     14.80 o 
  -5  19   6       69.70       66.09     16.40 o 
  -3  19   6      454.92      476.74     22.76 o 
  -1  19   6      119.13      135.51     25.38 o 
  -4  20   6       94.69      129.63     18.17 o 
  -2  20   6      267.55      270.70     28.01 o 
 -10   0   7       21.86        6.96     19.71 o 
  -8   0   7        2.10       13.91     16.23 o 
  -6   0   7       31.93       49.85     13.91 o 
  -2   0   7       17.47        1.16     10.43 o 
   0   0   7       16.17       16.23     15.07 o 
   2   0   7        0.83       -0.66     11.13 o 
   4   0   7       87.70       69.35     16.98 o 
 -11   1   7       68.28       64.34     17.98 o 
  -9   1   7        4.43      -16.69     24.35 o 
  -7   1   7       80.25      112.96     13.51 o 
  -5   1   7       80.16       81.15     15.07 o 
  -1   1   7        1.47       -6.74      8.58 o 
   1   1   7        7.79       13.32      8.85 o 
   3   1   7       58.16       70.05     10.52 o 
   5   1   7       35.65       45.99     12.40 o 
 -10   2   7        9.31        2.32     13.86 o 
  -8   2   7      108.26       96.85     23.77 o 
  -6   2   7       76.58       84.39     11.59 o 
  -4   2   7       89.32       90.43     15.07 o 
  -2   2   7     1694.31     1683.38     45.21 o 
   0   2   7      700.31      717.69     24.17 o 
   2   2   7      795.83      793.40     23.32 o 
   4   2   7        0.67       -0.23     11.93 o 
 -11   3   7       20.52       37.76     17.16 o 
  -9   3   7     1368.94     1366.66     58.55 o 
  -7   3   7       12.23       21.23     10.56 o 
  -5   3   7     1162.32     1157.04     40.58 o 
  -3   3   7       29.52        4.64     13.91 o 
  -1   3   7      439.71      373.31     27.82 o 
   1   3   7      812.42      814.21     41.16 o 
   3   3   7      202.83      213.63     17.56 o 
   5   3   7      726.83      735.99     29.86 o 
 -10   4   7      134.59      180.13     20.45 o 
  -8   4   7       10.91        4.44     11.87 o 
  -6   4   7        0.68      -13.91     13.91 o 
  -4   4   7        8.84        6.96     13.91 o 
  -2   4   7      146.13      124.05     19.71 o 
   0   4   7       46.39       30.14     11.70 o 
   2   4   7      174.77      191.73     13.25 o 
   4   4   7       33.48       27.03     12.78 o 
 -11   5   7      246.01      257.38     25.37 o 
  -9   5   7     7369.13     7472.70    105.60 o 
  -7   5   7      172.62      156.39     15.51 o 
  -5   5   7     4289.58     4444.97     95.07 o 
  -3   5   7      368.25      377.95     28.98 o 
  -1   5   7     3458.11     3421.26     82.31 o 
   1   5   7     4438.16     4481.75     70.27 o 
   3   5   7       64.25       65.82     19.19 o 
 -10   6   7      694.18      702.40     33.34 o 
  -8   6   7     4372.91     4413.03     97.39 o 
  -6   6   7     3805.80     4028.76     93.91 o 
  -4   6   7      395.46      372.15     30.14 o 
  -2   6   7     9868.83    10121.17    177.38 o 
   0   6   7      456.30      459.20     24.35 o 
   2   6   7     6773.00     7053.17     78.12 o 
   4   6   7       51.86       43.62     13.62 o 
  -9   7   7     2255.32     2277.15     52.29 o 
  -7   7   7      196.22      201.71     24.93 o 
  -5   7   7      699.97      759.38     40.58 o 
  -3   7   7      156.87      170.43     24.35 o 
  -1   7   7      747.74      750.10     40.58 o 
   1   7   7     1186.43     1223.44     74.78 o 
   3   7   7      137.59      160.05     15.30 o 
 -10   8   7        2.45        2.95     15.15 o 
  -8   8   7      148.48      130.35     17.98 o 
  -6   8   7      251.81      264.68     18.63 o 
  -2   8   7      131.03      134.49     24.35 o 
   0   8   7       10.08       16.30     17.39 o 
   2   8   7       12.39       28.02      9.93 o 
   4   8   7       37.28       39.23     13.36 o 
  -9   9   7      319.75      339.08     25.89 o 
  -7   9   7      449.93      476.60     25.89 o 
  -5   9   7      432.17      461.42     38.26 o 
  -3   9   7      448.34      435.92     37.10 o 
  -1   9   7       17.13       10.73     20.87 o 
   1   9   7      298.98      311.88     23.39 o 
   3   9   7      572.83      608.19     28.31 o 
  -8  10   7        0.20        0.40     14.19 o 
  -6  10   7      135.47      168.85     17.54 o 
  -4  10   7      387.38      406.93     37.10 o 
  -2  10   7      505.97      471.43     23.94 o 
   0  10   7     1389.84     1467.27     40.28 o 
   2  10   7      114.79      119.00     18.41 o 
  -9  11   7       21.11       53.39     17.16 o 
  -7  11   7        4.23       27.42     14.76 o 
  -5  11   7        7.38        9.61     12.53 o 
  -3  11   7      408.52      378.66     22.84 o 
  -1  11   7        0.43       -6.30     17.97 o 
   1  11   7        1.20        1.74     14.76 o 
   3  11   7      177.39      159.86     18.87 o 
  -8  12   7        0.00      -10.12     15.15 o 
  -6  12   7       38.83       57.98     15.84 o 
  -4  12   7        4.33        9.53     13.33 o 
  -2  12   7        1.07        3.90     13.36 o 
   0  12   7        0.18       -0.63     20.87 o 
   2  12   7       41.26       48.03     12.30 o 
  -7  13   7        1.93      -10.69     23.19 o 
  -5  13   7      345.79      336.95     52.17 o 
  -3  13   7       60.68       45.21     15.84 o 
  -1  13   7      182.67      220.10     35.36 o 
   1  13   7      104.30      112.27     13.25 o 
  -6  14   7      745.14      737.35     44.06 o 
  -4  14   7       12.45        5.73     14.69 o 
  -2  14   7     1561.49     1571.50    103.76 o 
   0  14   7       35.59       28.40     20.29 o 
  -5  15   7       82.79      126.43     30.14 o 
  -3  15   7       94.65       58.91     17.50 o 
  -1  15   7        3.15       42.62     17.16 o 
  -8   0   8     7360.85     7600.73    140.28 o 
   1   1   8      243.27      233.52     20.89 o 
  -8   2   8        4.04       26.67     18.55 o 
   0   2   8        0.24      -17.39     17.39 o 
  -7   3   8       11.86       51.01     18.55 o 
  -1   3   8      581.55      546.06     33.62 o 
  -6   4   8      884.38      893.86     41.74 o 
  -4   4   8       41.90       38.26     17.39 o 
  -2   4   8      156.56      202.89     24.35 o 
   0   4   8      286.77      331.58     33.62 o 
  -7   5   8       24.45       27.82     19.71 o 
  -3   5   8      368.36      379.11     31.30 o 
  -1   5   8        0.18        5.80     18.55 o 
  -6   6   8        1.13      -11.59     17.39 o 
  -4   6   8       13.52       15.07     18.55 o 
  -2   6   8        6.50        3.48     18.55 o 
  -5   7   8       30.96       39.42     19.71 o 
  -3   7   8       30.71       37.10     19.71 o 
  -1   7   8      167.45      163.47     27.82 o 
  -4   8   8      221.31      161.15     26.67 o 
  -2   8   8       17.94       15.07     20.87 o 
                                                 
